# Supplementary material for: Transcriptome and metabolome analyses of Shatian pomelo (Citrus grandis var. Shatinyu Hort) leaves provide insights into the overexpression of the gibberellin-induced gene CcGASA4
Source: Front Plant Sci. 2022 Nov 3;13:1022961. doi: 10.3389/fpls.2022.1022961 (PMC9671072; doi:10.3389/fpls.2022.1022961)
Supplement: Supplementary file 6 [file DataSheet_1.xlsx]

## Sheet: Table S1
Table S1 The information of primers used in this study.
Primers	Sequence	Application or pathways
GASA4-F	5'-ttGGCGCGCCATGGCTAAATCGTTTGCCATC-3'	Cloning
GASA4-R	5'-ctagTCTAGATTAAGGGCATTTAGGTCCTCC-3'	Cloning
5941F2624	5'-GGAAGTTCATTTCATTTGGAGAGGACACGC-3'	PCR detection of transgenic plants
5941R4286	5'-CGGCGGTAAGGATCTGAGCTACACATGC-3'	PCR detection of transgenic plants
35S Forward	5'-GCTATCTGTCACTTCATC-3'	PCR detection of transgenic plants
qRT-GASA4F	5'-TCGTTTGCCATCTTCATCTTG-3'	qRT-PCR analysis of transgenic plants
qRT-GASA4R	5'-GGCTTGCGGTATTGGGTCT-3'	qRT-PCR analysis of transgenic plants
β-actinF	5'-ATCTGCTGGAAGGTGCTGAG-3'	qRT-PCR analysis of transgenic plants
β-actinR	5'-CCAAGCAGCATGAAGATCAA-3'	qRT-PCR analysis of transgenic plants
IF7MAT-Cg5g017830-207F2	5'-ACATAAAGAAACTGAGGGACA-3'	Flavone and flavonol biosynthesis
IF7MAT-Cg5g017830-207F2	5'-AATTAACCGGAAGAGGAGGAT-3'	Flavone and flavonol biosynthesis
IF7MAT-Cg2g016620-145F2	5'-GTTACGGCAAGTGATGTGAAA-3'	Flavone and flavonol biosynthesis
IF7MAT-Cg2g016620-145R2	5'-CCGCAGTGAACCCAACAAGAG-3'	Flavone and flavonol biosynthesis
C12RT1-Cg9g014600-102F1	5'-CAATCCCAGCCTGAAATACCC-3'	Flavone and flavonol biosynthesis
C12RT1-Cg9g014600-102R1	5'-TTTAAGGTGCCATTGGCGGTA-3'	Flavone and flavonol biosynthesis
C12RT1-Cg1g023820-176F2	5'-CTCCCAACAATCTACAATCCT-3'	Flavone and flavonol biosynthesis
C12RT1-Cg1g023820-176R2	5'-TGCGTCTTCAAATGCTCCCAC-3'	Flavone and flavonol biosynthesis
CYP75B1-Cg5g011190-162F1	5'-TTGGAGGAGCGCAAGATGAA-3'	Flavone and flavonol biosynthesis
CYP75B1-Cg5g011190-162R1	5'-CGTGTCGGTGCCTGCTGTGA-3'	Flavone and flavonol biosynthesis
FG2-Cg9g014500-199F2	5'-TTCGGTAACTGAAGCCGTGAT-3'	Flavone and flavonol biosynthesis
FG2-Cg9g014500-199R2	5'-CTCCTTGTTCGCATCCACCAT-3'	Flavone and flavonol biosynthesis
FRK1-Cg1g013440-152F2	5'-CCTGGATACCTTGACCCTGAG-3'	Plant-pathogen interaction
FRK1-Cg1g013440-152R2	5'-CTTACCCACTGACCTATGAGA-3'	Plant-pathogen interaction
RIN4-Cg9g016030-254F1	5'-CAGCCGACAGTATGAAGATGA-3'	Plant-pathogen interaction
RIN4-Cg9g016030-254R1	5'-CAGCAATGTGACCAGGAGTTT-3'	Plant-pathogen interaction
RPS4-Cg2g016980-120F2	5'-CCAGTGTATGCCATTCCCAACC-3'	Plant-pathogen interaction
RPS4-Cg2g016980-120R2	5'-AGCTGCGTACTCATCCTCGTCA-3'	Plant-pathogen interaction
RBOH-Cg7g011690-294F1	5'-TGAGGTCAAGCATTAAGGCAGTT-3'	Plant-pathogen interaction
RBOH-Cg7g011690-294R1	5'-GGAGGAGTCCACTTATTCCGTTT-3'	Plant-pathogen interaction
PTI6-Cg5g001740-262F1	5'-TTATGATTGCGTCGTCTCCA-3'	Plant-pathogen interaction
PTI6-Cg5g001740-262R1	5'-TAAACCATTGCCGCCTCCTC-3'	Plant-pathogen interaction
WRKY1-Cg2g000300-241F2	5'-GCCACAAGATGGATATGAGT-3'	Plant-pathogen interaction
WRKY1-Cg2g000300-241R2	5'-TGATGAAGTATTGGAGGAAC-3'	Plant-pathogen interaction
tyrAa-Cg7g002700-270F2	5'-GCTCATAGCCGATGTTCTTTC-3'	Phenylalanine, tyrosine and tryptophan biosynthesis
tyrAa-Cg7g002700-270R2	5'-TGACTCTTAGCAGCCACTTTA-3'	Phenylalanine, tyrosine and tryptophan biosynthesis
pheA2-Cg9g008590-258F2	5'-CGAAGGTCCAGGTGTATTGA-3'	Phenylalanine, tyrosine and tryptophan biosynthesis
pheA2-Cg9g008590-258R2	5'-ATGGGATAGCAACCAAGGAT-3'	Phenylalanine, tyrosine and tryptophan biosynthesis
trpB-Cg2g040310-187F1	5'-ATCAACAACGCCATAGGACAGG-3'	Phenylalanine, tyrosine and tryptophan biosynthesis
trpB-Cg2g040310-187R1	5'-TCATTAGGAGCACTTTAGAGGA-3'	Phenylalanine, tyrosine and tryptophan biosynthesis
tyrAa-Cg4g019760-149F2	5'-CATCGGCTTCGGCAACTAC-3'	Phenylalanine, tyrosine and tryptophan biosynthesis
tyrAa-Cg4g019760-149R2	5'-GAAGAACGAGACGCCCAGT-3'	Phenylalanine, tyrosine and tryptophan biosynthesis
pheA2-Cg8g018110-236F1	5'-CCTGGCGTCCGCAAAGAGT-3'	Phenylalanine, tyrosine and tryptophan biosynthesis
pheA2-Cg8g018110-236R1	5'-TCGTCCTGTATCCCATCCT-3'	Phenylalanine, tyrosine and tryptophan biosynthesis

## Sheet: Table S2
Table S2 Transcriptome data and the efficiency of comparison with the reference genome.
Sample	Raw Reads	Clean Reads	Clean Base (G)	Q20(%)	Q30(%)	GC Content (%)	Reads mapped	Unique mapped	Multi mapped
OEGA1	43703372	41266416	6.19	98.37	94.75	43.76	39040067(94.60%)	37579524(91.07%)	2325795(3.54%)
OEGA2	43310030	41666596	6.25	98.19	94.34	43.76	39420488(94.61%)	37996873(91.19%)	2209380(3.42%)
OEGA3	46580640	44911344	6.74	98.42	94.86	43.69	42412627(94.44%)	40809414(90.87%)	2540099(3.57%)
CON1	45883800	44141016	6.62	97.98	93.85	43.77	41917271(94.96%)	40594364(91.97%)	1934460(3.00%)
CON2	43554946	41971024	6.3	98.32	94.56	43.65	40007286(95.32%)	38770943(92.38%)	1792939(2.95%)
CON3	46953508	44294506	6.64	98.39	94.77	43.71	42294581(95.48%)	40906703(92.35%)	2095352(3.13%)

## Sheet: Table S3
Table S3 Differentially expressed genes in the CON -vs.-OEGA.
ID	CON1_fpkm	CON2_fpkm	CON3_fpkm	OEGA1_fpkm	OEGA2_fpkm	OEGA3_fpkm	CON1_count	CON2_count	CON3_count	OEGA1_count	OEGA2_count	OEGA3_count	FoldChange	log2FoldChange	pvalue	padj	regulated	chr	start	end	strand	gene_name	gene_description	KEGG	NR	Swissprot	Tremble	KOG	GO	Pfam
Cg1g000390	169.54	219.1	154.28	30.07	47.98	49.43	10495	12909	9669	1715	2758	3041	0.226	-2.146	2.26523e-25	8.25507e-24	down	chr1	86594	89403	+	Cg1g000390.1	--	K00384 thioredoxin reductase (NADPH) [EC:1.8.1.9] | (RefSeq) hypothetical protein (A)	hypothetical protein CISIN_1g016820mg [Citrus sinensis]	RecName: Full=Thioredoxin reductase 1, mitochondrial; EC=1.8.1.9; AltName: Full=NADPH-dependent thioredoxin reductase 1; Short=NTR1; AltName: Full=NADPH-dependent thioredoxin reductase B; Short=AtNTRB; Flags: Precursor;	RecName: Full=Thioredoxin reductase {ECO:0000256|RuleBase:RU003881}; EC=1.8.1.9 {ECO:0000256|RuleBase:RU003881};	Thioredoxin reductase	GO:0009941,chloroplast envelope; GO:0005829,cytosol; GO:0005739,mitochondrion; GO:0004791,thioredoxin-disulfide reductase activity; GO:0051781,positive regulation of cell division; GO:0019430,removal of superoxide radicals	Pyridine nucleotide-disulphide oxidoreductase
Cg1g000530	258.42	204.02	194.51	10.12	17.1	17.24	45922	34506	34992	1657	2822	3044	0.065	-3.945	8.06427e-77	2.06849e-74	down	chr1	187096	192628	-	Cg1g000530.1	--	K05387 glutamate receptor, ionotropic, plant | (RefSeq) glutamate receptor 3.6-like (A)	hypothetical protein CISIN_1g002505mg [Citrus sinensis]	RecName: Full=Glutamate receptor 3.6; AltName: Full=Ligand-gated ion channel 3.6; Flags: Precursor;	SubName: Full=Uncharacterized protein {ECO:0000313|EMBL:KDO71518.1};	Glutamate-gated kainate-type ion channel receptor subunit GluR5 and related subunits	GO:0016021,integral component of membrane; GO:0005622,intracellular; GO:0005886,plasma membrane; GO:0005262,calcium channel activity; GO:0008066,glutamate receptor activity; GO:0004970,ionotropic glutamate receptor activity; GO:0006816,calcium ion transport; GO:0019722,calcium-mediated signaling; GO:0007267,cell-cell signaling; GO:0071230,cellular response to amino acid stimulus; GO:0009864,induc…	--
Cg1g000540	0.19	0.41	0.32	0	0	0	12	24	20	0	0	0	0.01	-6.667	5.76653e-06	3.31621e-05	down	chr1	193304	196479	+	Cg1g000540.1	--	K14803 protein phosphatase PTC2/3 [EC:3.1.3.16] | (RefSeq) probable protein phosphatase 2C 47 (A)	PREDICTED: probable protein phosphatase 2C 47 [Citrus sinensis]	RecName: Full=Probable protein phosphatase 2C 47; Short=AtPP2C47; EC=3.1.3.16;	SubName: Full=Uncharacterized protein {ECO:0000313|EMBL:GAY59413.1};	Serine/threonine protein phosphatase	GO:0046872,metal ion binding; GO:0004722,protein serine/threonine phosphatase activity	Protein phosphatase 2C
Cg1g000560	7.57	8.24	7.02	2.11	1.95	2.21	585	606	549	150	140	170	0.264	-1.923	4.15866e-33	2.32409e-31	down	chr1	199466	201756	+	Cg1g000560.1	--	K17964 leucine-rich PPR motif-containing protein, mitochondrial | (RefSeq) hypothetical protein (A)	PREDICTED: pentatricopeptide repeat-containing protein At2g17525, mitochondrial isoform X2 [Citrus sinensis]	RecName: Full=Pentatricopeptide repeat-containing protein At2g17525, mitochondrial; Flags: Precursor;	SubName: Full=Uncharacterized protein {ECO:0000313|EMBL:ESR38509.1};	FOG: PPR repeat	GO:0043231,intracellular membrane-bounded organelle; GO:0005739,mitochondrion; GO:0004519,endonuclease activity; GO:0003723,RNA binding; GO:0009451,RNA modification	PPR repeat
Cg1g000570	136.76	161.08	123.99	67.97	71.23	73.87	8799	9864	8076	4029	4255	4723	0.485	-1.044	1.56119e-18	3.57377e-17	down	chr1	202277	204099	+	Cg1g000570.1	--	K14209 solute carrier family 36 (proton-coupled amino acid transporter) | (RefSeq) hypothetical protein (A)	hypothetical protein CUMW_194330 [Citrus unshiu]	RecName: Full=Amino acid transporter AVT3C {ECO:0000305}; Short=AtAvt3C {ECO:0000303|PubMed:27925655}; AltName: Full=Aromatic and neutral amino acid transporter-like protein 2 {ECO:0000305};	SubName: Full=Uncharacterized protein {ECO:0000313|EMBL:GAY59409.1};	Amino acid transporters	GO:0016021,integral component of membrane; GO:0005774,vacuolar membrane; GO:0015171,amino acid transmembrane transporter activity; GO:0015175,neutral amino acid transmembrane transporter activity; GO:0003333,amino acid transmembrane transport; GO:0015804,neutral amino acid transport	Transmembrane amino acid transporter protein
Cg1g000640	4.73	7.84	3.84	1.75	2	1.93	620	979	510	211	244	252	0.333	-1.585	9.14636e-10	8.95699e-09	down	chr1	253233	261325	+	Cg1g000640.1	--	K08518 syntaxin-binding protein 5 | (Kazusa) Lj2g3v1613100.1; - (A)	hypothetical protein CISIN_1g001628mg [Citrus sinensis]	--	SubName: Full=Uncharacterized protein {ECO:0000313|EMBL:KDO71481.1};	Tomosyn and related SNARE-interacting proteins	--	Anaphase-promoting complex subunit 4 WD40 domain
Cg1g000840	0.46	0.35	0.47	20.58	25.45	20.63	30	22	31	1245	1551	1346	49.958	5.643	1.79813e-142	1.7131e-139	up	chr1	375152	378222	-	Cg1g000840.1	--	K00666 fatty-acyl-CoA synthase [EC:6.2.1.-] | (RefSeq) POPTRDRAFT_208301; hypothetical protein (A)	hypothetical protein CUMW_194030 [Citrus unshiu]	RecName: Full=Probable acyl-activating enzyme 1, peroxisomal; EC=6.2.1.-; AltName: Full=AMP-binding protein 1; Short=AtAMPBP1;	SubName: Full=Uncharacterized protein {ECO:0000313|EMBL:GAY59370.1};	Acyl-CoA synthetase	GO:0005777,peroxisome; GO:0016874,ligase activity; GO:0006631,fatty acid metabolic process	AMP-binding enzyme
Cg1g000850	2.81	2.62	3.22	7.98	9.11	7.32	162	144	188	424	488	420	2.702	1.434	3.66735e-15	6.4989e-14	up	chr1	387925	406880	+	Cg1g000850.1	--	K20547 basic endochitinase B [EC:3.2.1.14] | (RefSeq) hypothetical protein (A)	hypothetical protein CUMW_194000 [Citrus unshiu]	RecName: Full=Basic endochitinase; EC=3.2.1.14; Flags: Precursor;	SubName: Full=Uncharacterized protein {ECO:0000313|EMBL:GAY59367.1};	Predicted chitinase	GO:0008061,chitin binding; GO:0004568,chitinase activity; GO:0016998,cell wall macromolecule catabolic process; GO:0006032,chitin catabolic process; GO:0006952,defense response; GO:0000272,polysaccharide catabolic process	Chitinase class I
Cg1g000860	7.51	7.69	6.56	24.18	23.08	21.59	609	594	539	1808	1739	1741	3.033	1.601	3.84696e-43	3.28915e-41	up	chr1	407180	410073	+	Cg1g000860.1	--	K17964 leucine-rich PPR motif-containing protein, mitochondrial | (RefSeq) hypothetical protein (A)	hypothetical protein CUMW_193990 [Citrus unshiu]	RecName: Full=Pentatricopeptide repeat-containing protein At2g17670;	SubName: Full=Uncharacterized protein {ECO:0000313|EMBL:GAY59366.1};	FOG: PPR repeat	GO:0043231,intracellular membrane-bounded organelle; GO:0004519,endonuclease activity; GO:0003723,RNA binding; GO:0009451,RNA modification	PPR repeat family
Cg1g000980	35.37	44.39	29.53	117.11	121.09	97.06	1764	2107	1491	5381	5607	4810	2.942	1.557	3.54187e-22	1.05764e-20	up	chr1	491581	493108	-	Cg1g000980.1	--	K18470 Rho GTPase-activating protein 1 | (RefSeq) protein GDAP2 homolog (A)	hypothetical protein CICLE_v10026500mg [Citrus clementina]	--	SubName: Full=Uncharacterized protein {ECO:0000313|EMBL:ESR38568.1};	Hismacro and SEC14 domain-containing proteins	GO:0016021,integral component of membrane	--
Cg1g001000	41.99	41.49	35.48	12.99	11.74	13.1	1645	1547	1407	469	427	510	0.305	-1.713	1.01487e-39	7.65925e-38	down	chr1	497901	499796	+	Cg1g001000.1	--	K01013 thiosulfate:glutathione sulfurtransferase [EC:2.8.1.-] | (RefSeq) LOW QUALITY PROTEIN: thiosulfate sulfurtransferase 16, chloroplastic-like (A)	hypothetical protein CISIN_1g029759mg [Citrus sinensis]	RecName: Full=Rhodanese-like domain-containing protein 15, chloroplastic; AltName: Full=Protein DARK INDUCIBLE 1; AltName: Full=Senescence-associated protein 1; Short=AtSEN1; AltName: Full=Sulfurtransferase 15; Short=AtStr15; Flags: Precursor;	SubName: Full=Uncharacterized protein {ECO:0000313|EMBL:KDO71383.1};	Rhodanese-related sulfurtransferase	GO:0009507,chloroplast; GO:0009579,thylakoid; GO:0007568,aging; GO:0009753,response to jasmonic acid; GO:0006979,response to oxidative stress; GO:0009611,response to wounding	Rhodanese-like domain
Cg1g001210	5.82	6.59	5.34	3.19	3.03	2.51	271	292	252	137	131	116	0.471	-1.086	7.6587e-08	5.93675e-07	down	chr1	619484	622775	+	Cg1g001210.1	--	K01381 saccharopepsin [EC:3.4.23.25] | (RefSeq) aspartic proteinase-like protein 1 (A)	PREDICTED: aspartic proteinase-like protein 1 isoform X2 [Citrus sinensis]	RecName: Full=Aspartyl protease family protein 1 {ECO:0000305}; EC=3.4.23.- {ECO:0000305}; Flags: Precursor;	SubName: Full=Uncharacterized protein {ECO:0000313|EMBL:ESR38616.1};	Aspartyl protease	GO:0031225,anchored component of membrane; GO:0005886,plasma membrane; GO:0004190,aspartic-type endopeptidase activity; GO:0030163,protein catabolic process; GO:0006508,proteolysis	Xylanase inhibitor N-terminal
Cg1g001240	0.48	0.27	0.72	1.34	1.37	1.15	15	8	23	39	40	36	2.514	1.33	0.0129245	0.0343537	up	chr1	638460	639647	+	Cg1g001240.1	--	K00430 peroxidase [EC:1.11.1.7] | (RefSeq) peroxidase 64-like (A)	hypothetical protein CUMW_151860 [Citrus unshiu]	RecName: Full=Peroxidase 64; Short=Atperox P64; EC=1.11.1.7; AltName: Full=ATP17a; AltName: Full=PRXR4; Flags: Precursor;	SubName: Full=Uncharacterized protein {ECO:0000313|EMBL:GAY53807.1};	--	GO:0005576,extracellular region; GO:0009505,plant-type cell wall; GO:0009506,plasmodesma; GO:0020037,heme binding; GO:0046872,metal ion binding; GO:0004601,peroxidase activity; GO:0042744,hydrogen peroxide catabolic process; GO:0009664,plant-type cell wall organization; GO:0006979,response to oxidative stress	Peroxidase
Cg1g001380	1.33	1	1.94	3.99	2.05	4.15	21	15	31	58	30	65	2.281	1.19	0.0176955	0.0447407	up	chr1	728533	729576	-	Cg1g001380.1	--	K06689 ubiquitin-conjugating enzyme E2 D [EC:2.3.2.23] | (RefSeq) ubiquitin-conjugating enzyme E2 10-like (A)	Ubiquitin-conjugating enzyme, E2 [Cynara cardunculus var. scolymus]	RecName: Full=Ubiquitin-conjugating enzyme E2 8; EC=2.3.2.23; AltName: Full=E2 ubiquitin-conjugating enzyme 8; AltName: Full=UBCAT4A; AltName: Full=Ubiquitin carrier protein 8; AltName: Full=Ubiquitin-conjugating enzyme E2-17 kDa 8; AltName: Full=Ubiquitin-protein ligase 8;	SubName: Full=Ubiquitin-conjugating enzyme, E2 {ECO:0000313|EMBL:KVH91838.1};	Ubiquitin-protein ligase	GO:0005737,cytoplasm; GO:0005634,nucleus; GO:0005524,ATP binding; GO:0004842,ubiquitin-protein transferase activity; GO:0009960,endosperm development; GO:0006511,ubiquitin-dependent protein catabolic process	Ubiquitin-conjugating enzyme
Cg1g001640	5.65	4.67	5.7	13.49	15.36	11.65	278	219	284	612	702	570	2.418	1.274	5.20682e-13	7.30525e-12	up	chr1	888956	891597	-	Cg1g001640.1	--	K04733 interleukin-1 receptor-associated kinase 4 [EC:2.7.11.1] | (RefSeq) G-type lectin S-receptor-like serine/threonine-protein kinase At1g67520 (A)	PREDICTED: pathogenesis-related protein 5-like isoform X1 [Citrus sinensis]	RecName: Full=Thaumatin-like protein 1 {ECO:0000303|PubMed:15988566}; Short=AtTLP1 {ECO:0000303|PubMed:15988566}; Flags: Precursor;	SubName: Full=Uncharacterized protein {ECO:0000313|EMBL:ESR38688.1};	--	GO:0009682,induced systemic resistance; GO:0009617,response to bacterium; GO:0009723,response to ethylene	Thaumatin family
Cg1g001650	0.28	0.38	0.48	0.92	0.93	0.95	15	19	26	45	46	50	2.352	1.234	0.00471846	0.0143035	up	chr1	896149	899916	-	Cg1g001650.1	--	K04733 interleukin-1 receptor-associated kinase 4 [EC:2.7.11.1] | (RefSeq) LEAF RUST 10 DISEASE-RESISTANCE LOCUS RECEPTOR-LIKE PROTEIN KINASE-like 2.4 (A)	PREDICTED: thaumatin-like protein 1b [Citrus sinensis]	RecName: Full=Thaumatin-like protein 1 {ECO:0000303|PubMed:15988566}; Short=AtTLP1 {ECO:0000303|PubMed:15988566}; Flags: Precursor;	SubName: Full=Uncharacterized protein {ECO:0000313|EMBL:ESR38690.1};	--	GO:0009682,induced systemic resistance; GO:0009617,response to bacterium; GO:0009723,response to ethylene	Thaumatin family
Cg1g002600	44.66	32.74	39.74	8.66	16.75	24.72	3829	2671	3449	684	1333	2106	0.411	-1.282	0.00314839	0.0100735	down	chr1	1517626	1520980	+	Cg1g002600.1	--	K16818 phospholipase A1 [EC:3.1.1.32] | (RefSeq) phospholipase A(1) DAD1, chloroplastic (A)	PREDICTED: uncharacterized protein LOC102620308 [Citrus sinensis]	RecName: Full=Phospholipase A1-IIbeta; EC=3.1.1.-;	SubName: Full=Uncharacterized protein {ECO:0000313|EMBL:GAY52379.1};	Predicted lipase	GO:0005737,cytoplasm; GO:0008970,phospholipase A1 activity; GO:0016042,lipid catabolic process	Lipase (class 3)
Cg1g002730	0.37	0.9	0.21	0	0	0.16	14	32	8	0	0	6	0.108	-3.215	0.0147246	0.0383537	down	chr1	1611954	1613013	+	Cg1g002730.1	--	K09286 EREBP-like factor | (RefSeq) ethylene-responsive transcription factor 11-like (A)	PREDICTED: ethylene-responsive transcription factor ERF109-like [Citrus sinensis]	RecName: Full=Ethylene-responsive transcription factor ERF109;	SubName: Full=Uncharacterized protein {ECO:0000313|EMBL:GAY52401.1};	--	GO:0005634,nucleus; GO:0003677,DNA binding; GO:0003700,DNA-binding transcription factor activity; GO:0051301,cell division; GO:0050832,defense response to fungus; GO:0009873,ethylene-activated signaling pathway; GO:0010087,phloem or xylem histogenesis; GO:0010200,response to chitin; GO:0006351,transcription, DNA-templated	AP2 domain
Cg1g002860	4.07	4.46	4.05	10.85	9.94	11.46	280	292	282	688	635	784	2.461	1.299	2.62435e-20	6.89953e-19	up	chr1	1713440	1717136	+	Cg1g002860.1	--	--	hypothetical protein CICLE_v10025861mg [Citrus clementina]	--	SubName: Full=Uncharacterized protein {ECO:0000313|EMBL:ESR39098.1};	--	GO:0016021,integral component of membrane	Sulfotransferase family
Cg1g002950	28.24	30.45	38.43	11.89	10.4	9.2	1714	1759	2362	665	586	555	0.31	-1.688	5.84714e-26	2.22403e-24	down	chr1	1815530	1818088	+	Cg1g002950.1	--	--	hypothetical protein CUMW_141710 [Citrus unshiu]	RecName: Full=Patatin-like protein 1; EC=3.1.1.-;	SubName: Full=Uncharacterized protein {ECO:0000313|EMBL:GAY52431.1};	Ca2+-independent phospholipase A2	GO:0016787,hydrolase activity; GO:0006952,defense response; GO:0016042,lipid catabolic process	Patatin-like phospholipase
Cg1g002990	0.39	0.19	0.56	0.89	0.59	1.66	30	14	43	63	42	126	2.643	1.402	0.0106369	0.0290054	up	chr1	1829101	1833966	-	Cg1g002990.1	--	K04420 mitogen-activated protein kinase kinase kinase 2 [EC:2.7.11.25] | (RefSeq) mitogen-activated protein kinase kinase kinase 5 (A)	hypothetical protein CUMW_141750 [Citrus unshiu]	RecName: Full=Mitogen-activated protein kinase kinase kinase 5 {ECO:0000303|PubMed:27679653}; EC=2.7.11.25 {ECO:0000269|PubMed:27679653}; AltName: Full=MAP3K gamma protein kinase {ECO:0000303|PubMed:10095117}; Short=AtMAP3Kgamma {ECO:0000303|PubMed:10095117};	SubName: Full=Uncharacterized protein {ECO:0000313|EMBL:GAY52435.1};	MEKK and related serine/threonine protein kinases	GO:0005829,cytosol; GO:0005886,plasma membrane; GO:0005524,ATP binding; GO:0004709,MAP kinase kinase kinase activity; GO:0004674,protein serine/threonine kinase activity; GO:0000187,activation of MAPK activity; GO:0032147,activation of protein kinase activity; GO:0071323,cellular response to chitin; GO:0006952,defense response; GO:0046777,protein autophosphorylation; GO:2000071,regulation of defe…	Protein kinase domain
Cg1g003160	60.4	19.18	107.5	4.97	5.09	3.72	1714	518	3088	130	134	105	0.07	-3.832	1.66834e-08	1.41255e-07	down	chr1	1951326	1969136	+	Cg1g003160.1	--	K20802 (R)-mandelonitrile lyase [EC:4.1.2.10] | (RefSeq) MES5; methyl esterase 5 (A)	hypothetical protein CISIN_1g024065mg [Citrus sinensis]	RecName: Full=Salicylic acid-binding protein 2; Short=NtSABP2; EC=3.1.1.-; AltName: Full=Methyl salicylate esterase;	SubName: Full=Uncharacterized protein {ECO:0000313|EMBL:KDO79352.1};	--	GO:0016298,lipase activity; GO:0080031,methyl salicylate esterase activity; GO:0009862,systemic acquired resistance, salicylic acid mediated signaling pathway	Alpha/beta hydrolase family
Cg1g003180	6.66	2.3	11.21	0.92	0.61	1.35	189	62	322	24	16	38	0.136	-2.874	1.82635e-07	1.32969e-06	down	chr1	1988230	1989441	+	Cg1g003180.1	--	K20802 (R)-mandelonitrile lyase [EC:4.1.2.10] | (RefSeq) MES5; methyl esterase 5 (A)	hypothetical protein CICLE_v10026284mg [Citrus clementina]	RecName: Full=Salicylic acid-binding protein 2; Short=NtSABP2; EC=3.1.1.-; AltName: Full=Methyl salicylate esterase;	SubName: Full=Uncharacterized protein {ECO:0000313|EMBL:ESR39053.1};	--	GO:0016298,lipase activity; GO:0080031,methyl salicylate esterase activity; GO:0009862,systemic acquired resistance, salicylic acid mediated signaling pathway	Alpha/beta hydrolase family
Cg1g003430	1.09	0.82	0.94	0.3	0.22	0.34	32	23	28	8	6	10	0.288	-1.794	0.00281352	0.00912171	down	chr1	2154552	2155382	+	Cg1g003430.1	--	--	hypothetical protein CICLE_v10026684mg [Citrus clementina]	--	SubName: Full=Uncharacterized protein {ECO:0000313|EMBL:ESR39014.1};	--	--	Domain of unknown function (DUF4228)
Cg1g003510	5.87	5.78	5.15	2.85	2.71	2.41	431	404	383	193	185	176	0.455	-1.137	9.98726e-12	1.21764e-10	down	chr1	2243125	2245335	+	Cg1g003510.1	--	K17710 pentatricopeptide repeat domain-containing protein 1 | (RefSeq) pentatricopeptide repeat-containing protein At1g12620-like isoform X1 (A)	PREDICTED: pentatricopeptide repeat-containing protein At5g66631 [Citrus sinensis]	RecName: Full=Pentatricopeptide repeat-containing protein At5g66631;	SubName: Full=Uncharacterized protein {ECO:0000313|EMBL:ESR39000.1}; Flags: Fragment;	FOG: PPR repeat	GO:0043231,intracellular membrane-bounded organelle; GO:0004519,endonuclease activity; GO:0003723,RNA binding; GO:0009451,RNA modification	PPR repeat family
Cg1g003540	0.45	0.84	0.97	0	0.18	0.06	30	54	66	0	11	4	0.101	-3.313	6.04375e-05	0.000290737	down	chr1	2252586	2254493	-	Cg1g003540.1	--	K04733 interleukin-1 receptor-associated kinase 4 [EC:2.7.11.1] | (RefSeq) lysM domain receptor-like kinase 4 (A)	hypothetical protein CISIN_1g042486mg [Citrus sinensis]	RecName: Full=LysM domain receptor-like kinase 4; Short=LysM-containing receptor-like kinase 4; EC=2.7.11.1; Flags: Precursor;	SubName: Full=Uncharacterized protein {ECO:0000313|EMBL:KDO79452.1};	--	GO:0016021,integral component of membrane; GO:0005886,plasma membrane; GO:0005524,ATP binding; GO:0008061,chitin binding; GO:0004675,transmembrane receptor protein serine/threonine kinase activity; GO:0007166,cell surface receptor signaling pathway; GO:0071323,cellular response to chitin; GO:0071219,cellular response to molecule of bacterial origin; GO:0045087,innate immune response; GO:0006468,p…	Protein kinase domain
Cg1g003590	0.71	0.91	1.32	0.26	0.28	0.38	41	50	77	14	15	22	0.304	-1.72	0.000272976	0.00113662	down	chr1	2291076	2292712	-	Cg1g003590.1	--	K20893 probable galacturonosyltransferase-like 1 [EC:2.4.1.-] | (RefSeq) hypothetical protein (A)	hypothetical protein CISIN_1g018567mg [Citrus sinensis]	RecName: Full=Probable galacturonosyltransferase-like 2; EC=2.4.1.-;	RecName: Full=Hexosyltransferase {ECO:0000256|RuleBase:RU362027}; EC=2.4.1.- {ECO:0000256|RuleBase:RU362027};	--	GO:0005794,Golgi apparatus; GO:0000139,Golgi membrane; GO:0016021,integral component of membrane; GO:0047262,polygalacturonate 4-alpha-galacturonosyltransferase activity; GO:0016757,transferase activity, transferring glycosyl groups; GO:0071555,cell wall organization; GO:0045489,pectin biosynthetic process; GO:0000271,polysaccharide biosynthetic process	Glycosyl transferase family 8
Cg1g003600	23.16	23.47	21.27	11.89	11.39	10.4	1239	1195	1152	586	566	553	0.475	-1.073	2.89028e-20	7.56883e-19	down	chr1	2300469	2301996	-	Cg1g003600.1	--	K10666 E3 ubiquitin-protein ligase RNF5 [EC:2.3.2.27] | (RefSeq) E3 ubiquitin-protein ligase RNF185-like (A)	hypothetical protein CUMW_069430 [Citrus unshiu]	RecName: Full=E3 ubiquitin-protein ligase RMA1H1; EC=2.3.2.27; AltName: Full=Protein RING membrane-anchor 1 homolog 1; AltName: Full=RING-type E3 ubiquitin transferase RMA1H1 {ECO:0000305};	SubName: Full=Uncharacterized protein {ECO:0000313|EMBL:GAY42767.1};	Predicted E3 ubiquitin ligase	GO:0005789,endoplasmic reticulum membrane; GO:0016021,integral component of membrane; GO:0046872,metal ion binding; GO:0004842,ubiquitin-protein transferase activity; GO:0043161,proteasome-mediated ubiquitin-dependent protein catabolic process; GO:0016567,protein ubiquitination; GO:0009409,response to cold; GO:0009723,response to ethylene; GO:0006970,response to osmotic stress; GO:0009414,respons…	--
Cg1g003620	370.35	375.04	276.4	74.86	70.58	78.83	21436	20660	16196	3992	3793	4534	0.21	-2.248	1.84992e-58	2.84703e-56	down	chr1	2316108	2319251	-	Cg1g003620.1	--	K20858 calcium uniporter protein, mitochondrial | (RefSeq) hypothetical protein (A)	hypothetical protein CUMW_069410 [Citrus unshiu]	RecName: Full=Calcium uniporter protein 2, mitochondrial; Flags: Precursor;	SubName: Full=Uncharacterized protein {ECO:0000313|EMBL:GAY42765.1};	Uncharacterized conserved protein	GO:0016021,integral component of membrane; GO:0005743,mitochondrial inner membrane; GO:0005262,calcium channel activity; GO:0015292,uniporter activity	Mitochondrial calcium uniporter
Cg1g003650	225.75	215.14	156.89	55.56	59.59	72.89	16078	14583	11312	3646	3941	5159	0.302	-1.728	6.609e-24	2.24112e-22	down	chr1	2337527	2339544	-	Cg1g003650.1	--	K13789 geranylgeranyl diphosphate synthase, type II [EC:2.5.1.1 2.5.1.10 2.5.1.29] | (RefSeq) geranylgeranyl pyrophosphate synthase, chloroplastic (A)	GGPS [Citrus maxima]	RecName: Full=Geranylgeranyl pyrophosphate synthase, chloroplastic; Short=GGPP synthase; Short=GGPS; EC=2.5.1.-; AltName: Full=(2E,6E)-farnesyl diphosphate synthase; AltName: Full=Dimethylallyltranstransferase; EC=2.5.1.1; AltName: Full=Farnesyl diphosphate synthase; AltName: Full=Farnesyltranstransferase; EC=2.5.1.29; AltName: Full=Geranyltranstransferase; EC=2.5.1.10; Flags: Precursor;	SubName: Full=GGPS {ECO:0000313|EMBL:AJT59420.1};	Geranylgeranyl pyrophosphate synthase/Polyprenyl synthetase	GO:0009507,chloroplast; GO:0004161,dimethylallyltranstransferase activity; GO:0004311,farnesyltranstransferase activity; GO:0004337,geranyltranstransferase activity; GO:0046872,metal ion binding; GO:0016117,carotenoid biosynthetic process; GO:0045337,farnesyl diphosphate biosynthetic process; GO:0033384,geranyl diphosphate biosynthetic process; GO:0033386,geranylgeranyl diphosphate biosynthetic p…	Polyprenyl synthetase
Cg1g003680	3.32	3.88	4.77	9.38	9.68	9.99	594	661	866	1548	1610	1778	2.329	1.219	1.39641e-15	2.5702e-14	up	chr1	2349278	2353113	-	Cg1g003680.1	--	--	hypothetical protein CISIN_1g010744mg [Citrus sinensis]	--	SubName: Full=Uncharacterized protein {ECO:0000313|EMBL:KDO79469.1};	Sugar transporter/spinster transmembrane protein	GO:0016021,integral component of membrane; GO:0055085,transmembrane transport	--
Cg1g003710	0	0	0	0.81	0.57	0.43	0	0	0	38	27	22	158.115	7.305	1.04064e-07	7.91338e-07	up	chr1	2381215	2382660	+	Cg1g003710.1	--	K12356 coniferyl-alcohol glucosyltransferase [EC:2.4.1.111] | (RefSeq) hypothetical protein (A)	hypothetical protein CISIN_1g011608mg [Citrus sinensis]	RecName: Full=UDP-glycosyltransferase 72E1; EC=2.4.1.-;	RecName: Full=Glycosyltransferase {ECO:0000256|RuleBase:RU362057}; EC=2.4.1.- {ECO:0000256|RuleBase:RU362057};	UDP-glucuronosyl and UDP-glucosyl transferase	GO:0043231,intracellular membrane-bounded organelle; GO:0005634,nucleus; GO:0047209,coniferyl-alcohol glucosyltransferase activity; GO:0080043,quercetin 3-O-glucosyltransferase activity; GO:0080044,quercetin 7-O-glucosyltransferase activity; GO:0009808,lignin metabolic process; GO:0009636,response to toxic substance	UDP-glucoronosyl and UDP-glucosyl transferase
Cg1g003720	12.11	7.52	20.65	90.91	109.42	108.93	787	465	1358	5442	6601	7033	7.35	2.878	1.34369e-11	1.60881e-10	up	chr1	2386532	2388372	+	Cg1g003720.1	--	K12356 coniferyl-alcohol glucosyltransferase [EC:2.4.1.111] | (RefSeq) hypothetical protein (A)	hypothetical protein CISIN_1g011099mg [Citrus sinensis]	RecName: Full=UDP-glycosyltransferase 72E1; EC=2.4.1.-;	RecName: Full=Glycosyltransferase {ECO:0000256|RuleBase:RU362057}; EC=2.4.1.- {ECO:0000256|RuleBase:RU362057};	UDP-glucuronosyl and UDP-glucosyl transferase	GO:0043231,intracellular membrane-bounded organelle; GO:0005634,nucleus; GO:0047209,coniferyl-alcohol glucosyltransferase activity; GO:0080043,quercetin 3-O-glucosyltransferase activity; GO:0080044,quercetin 7-O-glucosyltransferase activity; GO:0009808,lignin metabolic process; GO:0009636,response to toxic substance	UDP-glucoronosyl and UDP-glucosyl transferase
Cg1g003960	0.88	0.7	0.64	1.71	2.41	1.1	37	28	27	66	94	46	2.249	1.169	0.00684887	0.0198014	up	chr1	2508224	2510076	+	Cg1g003960.1	--	K11816 indole-3-pyruvate monooxygenase [EC:1.14.13.168] | (RefSeq) hypothetical protein (A)	hypothetical protein CUMW_069190, partial [Citrus unshiu]	RecName: Full=Indole-3-pyruvate monooxygenase YUCCA2; EC=1.14.13.168; AltName: Full=Flavin-containing monooxygenase YUCCA2;	SubName: Full=Uncharacterized protein {ECO:0000313|EMBL:GAY42737.1}; Flags: Fragment;	Flavin-containing monooxygenase	GO:0050660,flavin adenine dinucleotide binding; GO:0103075,indole-3-pyruvate monooxygenase activity; GO:0004499,N,N-dimethylaniline monooxygenase activity; GO:0050661,NADP binding; GO:0009851,auxin biosynthetic process	Pyridine nucleotide-disulphide oxidoreductase
Cg1g003980	4.32	7.13	1.62	18.6	30.65	14.7	277	435	105	1099	1825	937	4.708	2.235	0.000473544	0.00186206	up	chr1	2533135	2535238	+	Cg1g003980.1	--	K08150 MFS transporter, SP family, solute carrier family 2 (myo-inositol transporter), member 13 | (RefSeq) inositol transporter 1-like (A)	hypothetical protein CUMW_069170 [Citrus unshiu]	RecName: Full=Probable polyol transporter 6;	SubName: Full=Uncharacterized protein {ECO:0000313|EMBL:GAY42735.1};	Predicted transporter (major facilitator superfamily)	GO:0016021,integral component of membrane; GO:0005355,glucose transmembrane transporter activity; GO:0005351,carbohydrate:proton symporter activity; GO:0046323,glucose import; GO:0035428,NA	Sugar (and other) transporter
Cg1g004050	0.13	0	0	1.92	1.48	1.52	2	0	0	27	21	23	35.46	5.148	3.9554e-05	0.000196953	up	chr1	2565932	2566614	+	Cg1g004050.1	--	--	uncharacterized protein LOC110820531 isoform X4 [Carica papaya]	--	SubName: Full=Uncharacterized protein {ECO:0000313|EMBL:ESR38939.1};	--	--	--
Cg1g004060	4.45	4.63	6.5	8.5	12.49	15.4	301	298	445	529	784	1034	2.243	1.166	4.33236e-06	2.55384e-05	up	chr1	2568320	2571388	+	Cg1g004060.1	--	--	hypothetical protein CUMW_069120 [Citrus unshiu]	RecName: Full=F-box protein At5g07610;	SubName: Full=Uncharacterized protein {ECO:0000313|EMBL:GAY42729.1};	--	--	F-box domain
Cg1g004610	3.87	2.81	1.44	0.79	0.81	0.23	308	213	116	58	60	18	0.214	-2.222	7.03856e-06	3.99038e-05	down	chr1	2931149	2933501	-	Cg1g004610.1	--	K21483 salicylate 1-O-methyltransferase [EC:2.1.1.274] | (RefSeq) salicylate carboxymethyltransferase (A)	hypothetical protein CUMW_068610 [Citrus unshiu]	RecName: Full=Salicylate carboxymethyltransferase; EC=2.1.1.274; AltName: Full=S-adenosyl-L-methionine:salicylate acid carboxylmethyltransferase; Short=CbSAMT; AltName: Full=Salicylate O-methyltransferase;	SubName: Full=Uncharacterized protein {ECO:0000313|EMBL:GAY42656.1};	--	GO:0046872,metal ion binding; GO:0008168,methyltransferase activity	SAM dependent carboxyl methyltransferase
Cg1g004700	1.25	2.53	2.02	7.58	7.37	8.86	72	139	118	403	395	508	3.956	1.984	1.69745e-14	2.78596e-13	up	chr1	2971884	2973603	+	Cg1g004700.2	--	K08900 mitochondrial chaperone BCS1 | (RefSeq) protein HYPER-SENSITIVITY-RELATED 4-like (A)	hypothetical protein CISIN_1g012016mg [Citrus sinensis]	RecName: Full=Protein HYPER-SENSITIVITY-RELATED 4 {ECO:0000303|PubMed:15181213}; Short=AtHSR4 {ECO:0000303|PubMed:15181213}; EC=3.6.1.3 {ECO:0000250|UniProtKB:Q9FLD5}; AltName: Full=BCS1-like protein;	SubName: Full=Uncharacterized protein {ECO:0000313|EMBL:KDO71005.1};	AAA+-type ATPase	GO:0016021,integral component of membrane; GO:0005740,mitochondrial envelope; GO:0005741,mitochondrial outer membrane; GO:0005739,mitochondrion; GO:0005524,ATP binding; GO:0016887,ATPase activity; GO:0042802,identical protein binding; GO:0008219,cell death; GO:0009626,plant-type hypersensitive response; GO:0009617,response to bacterium; GO:0002237,response to molecule of bacterial origin; GO:0009…	Domain associated at C-terminal with AAA
Cg1g004710	4.89	10.26	5.44	2.03	2.85	1.87	324	647	365	124	175	123	0.315	-1.665	8.39379e-08	6.46399e-07	down	chr1	2983064	2986484	+	Cg1g004710.1	--	K08900 mitochondrial chaperone BCS1 | (RefSeq) hypothetical protein (A)	hypothetical protein CUMW_068570 [Citrus unshiu]	RecName: Full=AAA-ATPase At2g18193; EC=3.6.1.3 {ECO:0000250|UniProtKB:Q9FLD5};	SubName: Full=Uncharacterized protein {ECO:0000313|EMBL:GAY42651.1};	AAA+-type ATPase	GO:0005783,endoplasmic reticulum; GO:0016021,integral component of membrane; GO:0005524,ATP binding; GO:0016887,ATPase activity	Domain associated at C-terminal with AAA
Cg1g004720	9.2	9.24	7.91	5.25	2.85	5.11	546	522	475	287	157	301	0.48	-1.058	1.61562e-05	8.61045e-05	down	chr1	2991903	2993682	+	Cg1g004720.1	--	K08900 mitochondrial chaperone BCS1 | (RefSeq) AAA-ATPase At2g18193-like (A)	hypothetical protein CISIN_1g011935mg [Citrus sinensis]	RecName: Full=AAA-ATPase At2g18193; EC=3.6.1.3 {ECO:0000250|UniProtKB:Q9FLD5};	SubName: Full=Uncharacterized protein {ECO:0000313|EMBL:KDO71007.1};	AAA+-type ATPase	GO:0005783,endoplasmic reticulum; GO:0016021,integral component of membrane; GO:0005524,ATP binding; GO:0016887,ATPase activity	Domain associated at C-terminal with AAA
Cg1g004730	86.9	73.11	79.57	31.38	43.86	43.31	3303	2645	3062	1099	1548	1636	0.475	-1.075	6.34774e-11	7.12678e-10	down	chr1	2996965	2999514	+	Cg1g004730.1	--	K13457 disease resistance protein RPM1 | (RefSeq) probable disease resistance protein At1g58602 isoform X1 (A)	hypothetical protein CUMW_068550 [Citrus unshiu]	RecName: Full=Disease resistance RPP13-like protein 4; AltName: Full=Disease resistance protein ZAR1 {ECO:0000305}; AltName: Full=Protein HOPZ-ACTIVATED RESISTANCE 1;	SubName: Full=Uncharacterized protein {ECO:0000313|EMBL:GAY42649.1};	Apoptotic ATPase	GO:0005886,plasma membrane; GO:0043531,ADP binding; GO:0005524,ATP binding; GO:0043621,protein self-association; GO:0006952,defense response; GO:0050829,defense response to Gram-negative bacterium; GO:0007165,signal transduction	Arabidopsis broad-spectrum mildew resistance protein RPW8
Cg1g004750	0.18	0.03	0.32	0	0	0	11	2	20	0	0	0	0.017	-5.887	0.00110022	0.00398048	down	chr1	3003516	3006607	+	Cg1g004750.1	--	K02433 aspartyl-tRNA(Asn)/glutamyl-tRNA(Gln) amidotransferase subunit A [EC:6.3.5.6 6.3.5.7] | (RefSeq) Glutamyl-tRNA(Gln) amidotransferase subunit A (A)	PREDICTED: phosphatidylinositol/phosphatidylcholine transfer protein SFH12 [Citrus sinensis]	RecName: Full=Phosphatidylinositol/phosphatidylcholine transfer protein SFH12; AltName: Full=Protein SEC FOURTEEN HOMOLOGS 12; Short=AtSFH12;	SubName: Full=Uncharacterized protein {ECO:0000313|EMBL:GAY42647.1};	Phosphatidylinositol transfer protein SEC14 and related proteins	GO:0000139,Golgi membrane; GO:0005886,plasma membrane; GO:0015031,protein transport	CRAL/TRIO domain
Cg1g004910	0.78	1.02	1.4	2.35	3.24	3.4	64	80	117	179	248	279	2.705	1.436	9.80526e-07	6.40254e-06	up	chr1	3083321	3089396	+	Cg1g004910.1	--	K12637 3-epi-6-deoxocathasterone 23-monooxygenase [EC:1.14.13.112] | (RefSeq) hypothetical protein (A)	hypothetical protein CICLE_v10025479mg [Citrus clementina]	RecName: Full=3-epi-6-deoxocathasterone 23-monooxygenase; EC=1.14.13.112; AltName: Full=Cytochrome P450 90C1; AltName: Full=Protein ROTUNDIFOLIA 3;	SubName: Full=Uncharacterized protein {ECO:0000313|EMBL:ESR38835.1};	Cytochrome P450 CYP4/CYP19/CYP26 subfamilies	GO:0005789,endoplasmic reticulum membrane; GO:0016021,integral component of membrane; GO:0102097,(22S)-22-hydroxy-5alpha-campestan-3-one C-23 hydroxylase activity; GO:0020037,heme binding; GO:0005506,iron ion binding; GO:0016709,oxidoreductase activity, acting on paired donors, with incorporation or reduction of molecular oxygen, NAD(P)H as one donor, and incorporation of one atom of oxygen; GO:0…	Cytochrome P450
Cg1g004930	9.97	5.92	14.91	6.1	3.79	5.7	1225	692	1854	691	432	696	0.484	-1.047	0.000646101	0.00246643	down	chr1	3104488	3110825	+	Cg1g004930.1	--	K12309 beta-galactosidase [EC:3.2.1.23] | (RefSeq) AT3g52840/F8J2_10 (A)	hypothetical protein CISIN_1g003044mg [Citrus sinensis]	RecName: Full=Beta-galactosidase 3; Short=Lactase 3; EC=3.2.1.23; Flags: Precursor;	RecName: Full=Beta-galactosidase {ECO:0000256|RuleBase:RU000675}; EC=3.2.1.23 {ECO:0000256|RuleBase:RU000675};	Beta-galactosidase	GO:0048046,apoplast; GO:0009505,plant-type cell wall; GO:0005773,vacuole; GO:0004565,beta-galactosidase activity; GO:0030246,carbohydrate binding; GO:0005975,carbohydrate metabolic process	Glycosyl hydrolases family 35
Cg1g004980	1.05	0.87	0.56	5.51	6.97	4.44	24	19	13	116	148	101	6.522	2.705	3.28516e-12	4.25412e-11	up	chr1	3131063	3131710	-	Cg1g004980.1	--	K13459 disease resistance protein RPS2 | (RefSeq) LOW QUALITY PROTEIN: probable disease resistance protein At4g27220 (A)	F-box protein SKIP23-like [Manihot esculenta]	RecName: Full=F-box protein SKIP23; AltName: Full=SKP1-interacting partner 23;	SubName: Full=Uncharacterized protein {ECO:0000313|EMBL:OAY60951.1};	--	GO:0005694,chromosome; GO:0005737,cytoplasm; GO:0005634,nucleus; GO:0043140,ATP-dependent 3'-5' DNA helicase activity; GO:0003677,DNA binding; GO:0009378,four-way junction helicase activity; GO:0006284,base-excision repair; GO:0032508,DNA duplex unwinding; GO:0006260,DNA replication; GO:0000724,double-strand break repair via homologous recombination; GO:0016567,protein ubiquitination	--
Cg1g005030	0.81	0.41	0.88	0.24	0.12	0.4	90	43	99	25	12	44	0.347	-1.526	0.00452553	0.0138022	down	chr1	3187378	3191291	+	Cg1g005030.1	--	K15449 tRNA wybutosine-synthesizing protein 1 [EC:4.1.3.44] | (RefSeq) probable methyltransferase PMT28 (A)	hypothetical protein CISIN_1g002884mg [Citrus sinensis]	RecName: Full=Probable methyltransferase PMT27; EC=2.1.1.-;	SubName: Full=Uncharacterized protein {ECO:0000313|EMBL:KDO71070.1};	--	GO:0005737,cytoplasm; GO:0005789,endoplasmic reticulum membrane; GO:0016021,integral component of membrane; GO:0008757,S-adenosylmethionine-dependent methyltransferase activity; GO:0032259,methylation	Putative S-adenosyl-L-methionine-dependent methyltransferase
Cg1g005050	71.96	63.12	76.35	21.55	28.79	30.91	1120	935	1203	309	416	478	0.369	-1.439	1.53258e-15	2.79766e-14	down	chr1	3194139	3194579	-	Cg1g005050.1	--	--	hypothetical protein CUMW_068240 [Citrus unshiu]	--	SubName: Full=Uncharacterized protein {ECO:0000313|EMBL:GAY42608.1};	Uncharacterized conserved protein	--	Oxidoreductase-like protein, N-terminal
Cg1g005070	5.83	8.59	3.73	13.51	18.1	13.29	139	195	90	297	401	315	2.38	1.251	4.0566e-05	0.000201391	up	chr1	3207101	3210780	+	Cg1g005070.1	--	K09264 MADS-box transcription factor, plant | (RefSeq) hypothetical protein (A)	hypothetical protein CISIN_1g027470mg [Citrus sinensis]	RecName: Full=Floral homeotic protein DEFICIENS;	SubName: Full=Uncharacterized protein {ECO:0000313|EMBL:GAY57755.1};	MADS box transcription factor	GO:0005634,nucleus; GO:0003700,DNA-binding transcription factor activity; GO:0046983,protein dimerization activity; GO:0000977,RNA polymerase II regulatory region sequence-specific DNA binding; GO:0007275,multicellular organism development; GO:0045944,positive regulation of transcription by RNA polymerase II; GO:0006351,transcription, DNA-templated	SRF-type transcription factor (DNA-binding and dimerisation domain)
Cg1g005130	93.41	104.49	105.07	45.09	55.58	41.19	6607	7034	7523	2938	3650	2895	0.449	-1.156	1.45253e-18	3.35187e-17	down	chr1	3258540	3260753	+	Cg1g005130.1	--	K09755 ferulate-5-hydroxylase [EC:1.14.-.-] | (RefSeq) hypothetical protein (A)	hypothetical protein CICLE_v10025382mg [Citrus clementina]	RecName: Full=Cytochrome P450 84A1; EC=1.14.-.-; AltName: Full=Ferulate-5-hydroxylase; Short=F5H;	SubName: Full=Uncharacterized protein {ECO:0000313|EMBL:ESR38797.1};	Cytochrome P450 CYP2 subfamily	GO:0005783,endoplasmic reticulum; GO:0016021,integral component of membrane; GO:0016020,membrane; GO:0020037,heme binding; GO:0005506,iron ion binding; GO:0004497,monooxygenase activity; GO:0016709,oxidoreductase activity, acting on paired donors, with incorporation or reduction of molecular oxygen, NAD(P)H as one donor, and incorporation of one atom of oxygen; GO:0009809,lignin biosynthetic proc…	Cytochrome P450
Cg1g005190	0.43	0.37	0.38	0	0	0	17	14	15	0	0	0	0.012	-6.382	1.9716e-05	0.000103668	down	chr1	3304373	3305928	-	Cg1g005190.1	--	K01051 pectinesterase [EC:3.1.1.11] | (RefSeq) hypothetical protein (A)	hypothetical protein CICLE_v10027321mg [Citrus clementina]	RecName: Full=Probable pectinesterase 53; Short=PE 53; EC=3.1.1.11; AltName: Full=Pectin methylesterase 53; Short=AtPME53; Flags: Precursor;	RecName: Full=Pectinesterase {ECO:0000256|RuleBase:RU000589}; EC=3.1.1.11 {ECO:0000256|RuleBase:RU000589};	--	GO:0005618,cell wall; GO:0005737,cytoplasm; GO:0005576,extracellular region; GO:0045330,aspartyl esterase activity; GO:0030599,pectinesterase activity; GO:0042545,cell wall modification; GO:0045490,pectin catabolic process	--
Cg1g005440	339.62	271.77	348.22	19.1	33.72	28.12	18255	13903	18949	946	1683	1502	0.081	-3.628	1.59172e-70	3.61882e-68	down	chr1	3382492	3384014	+	Cg1g005440.1	--	K04426 mitogen-activated protein kinase kinase kinase 5 [EC:2.7.11.25] | (RefSeq) mitogen-activated protein kinase kinase kinase 17-like (A)	PREDICTED: mitogen-activated protein kinase kinase kinase 1-like [Citrus sinensis]	RecName: Full=Mitogen-activated protein kinase kinase kinase 17 {ECO:0000303|PubMed:25720833}; EC=2.7.11.25 {ECO:0000250|UniProtKB:Q9ZVP5, ECO:0000255|PROSITE-ProRule:PRU00159};	SubName: Full=Uncharacterized protein {ECO:0000313|EMBL:GAY52376.1};	MEKK and related serine/threonine protein kinases	GO:0005737,cytoplasm; GO:0005634,nucleus; GO:0005524,ATP binding; GO:0004709,MAP kinase kinase kinase activity; GO:0004674,protein serine/threonine kinase activity; GO:0004702,NA; GO:0009738,abscisic acid-activated signaling pathway; GO:0032147,activation of protein kinase activity; GO:0007346,regulation of mitotic cell cycle; GO:0009737,response to abscisic acid; GO:0006970,response to osmotic s…	Protein kinase domain
Cg1g005520	1.85	1.89	1.59	0.7	0.52	0.55	147	143	128	51	38	43	0.315	-1.665	3.52953e-09	3.2171e-08	down	chr1	3436543	3439741	-	Cg1g005520.2	--	K04733 interleukin-1 receptor-associated kinase 4 [EC:2.7.11.1] | (RefSeq) uncharacterized protein LOC110761908 (A)	hypothetical protein CISIN_1g036669mg, partial [Citrus sinensis]	RecName: Full=Transcription factor ALC; AltName: Full=Basic helix-loop-helix protein 73; Short=AtbHLH73; Short=bHLH 73; AltName: Full=Protein ALCATRAZ; AltName: Full=Transcription factor EN 98; AltName: Full=bHLH transcription factor bHLH073;	SubName: Full=Uncharacterized protein {ECO:0000313|EMBL:KDO79178.1}; Flags: Fragment;	--	GO:0005634,nucleus; GO:0003677,DNA binding; GO:0003700,DNA-binding transcription factor activity; GO:0046983,protein dimerization activity; GO:0010047,fruit dehiscence; GO:0006351,transcription, DNA-templated	Helix-loop-helix DNA-binding domain
Cg1g005540	92.5	89.59	141.04	364.92	459.04	374.78	3810	3512	5881	13848	17555	15339	3.555	1.83	2.43791e-22	7.40139e-21	up	chr1	3465708	3467323	+	Cg1g005540.1	--	K00588 caffeoyl-CoA O-methyltransferase [EC:2.1.1.104] | (RefSeq) caffeoyl-CoA O-methyltransferase-like (A)	PREDICTED: caffeoyl-CoA O-methyltransferase-like [Citrus sinensis]	RecName: Full=Caffeoyl-CoA O-methyltransferase; EC=2.1.1.104; AltName: Full=Trans-caffeoyl-CoA 3-O-methyltransferase; Short=CCoAMT; Short=CCoAOMT;	SubName: Full=Uncharacterized protein {ECO:0000313|EMBL:ESR39161.1};	O-methyltransferase	GO:0042409,caffeoyl-CoA O-methyltransferase activity; GO:0046872,metal ion binding; GO:0009809,lignin biosynthetic process	O-methyltransferase
Cg1g005560	4.19	3.69	4	8.2	8.53	8.93	172	144	166	310	325	364	2.07	1.05	2.2666e-09	2.1062e-08	up	chr1	3474756	3477094	+	Cg1g005560.1	--	K03875 F-box and leucine-rich repeat protein 1 (S-phase kinase-associated protein 2) | (RefSeq) SKP2A; F-box/RNI-like superfamily protein (A)	hypothetical protein CICLE_v10026421mg [Citrus clementina]	RecName: Full=F-box protein At5g67140;	SubName: Full=Uncharacterized protein {ECO:0000313|EMBL:ESR39163.1};	Leucine rich repeat proteins, some proteins contain F-box	--	F-box-like
Cg1g005590	7.21	8.01	8.88	4.38	3.41	3.84	825	872	1028	462	362	437	0.463	-1.112	2.49698e-13	3.59921e-12	down	chr1	3495271	3502649	+	Cg1g005590.1	--	K09838 zeaxanthin epoxidase [EC:1.14.15.21] | (RefSeq) zeaxanthin epoxidase, chloroplastic-like (A)	PREDICTED: zeaxanthin epoxidase, chloroplastic-like [Citrus sinensis]	RecName: Full=Zeaxanthin epoxidase, chloroplastic; Short=AtZEP; EC=1.14.15.21; AltName: Full=Protein ABA DEFICIENT 1; Short=AtABA1; AltName: Full=Protein IMPAIRED IN BABA-INDUCED STERILITY 3; AltName: Full=Protein LOW EXPRESSION OF OSMOTIC STRESS-RESPONSIVE GENES 6; AltName: Full=Protein NON-PHOTOCHEMICAL QUENCHING 2; Flags: Precursor;	SubName: Full=Uncharacterized protein {ECO:0000313|EMBL:GAY52385.1};	Kynurenine 3-monooxygenase and related flavoprotein monooxygenases	GO:0009507,chloroplast; GO:0009941,chloroplast envelope; GO:0016020,membrane; GO:0071949,FAD binding; GO:0009540,zeaxanthin epoxidase [overall] activity; GO:0009688,abscisic acid biosynthetic process; GO:0009408,response to heat; GO:0010114,response to red light; GO:0009414,response to water deprivation; GO:0044550,secondary metabolite biosynthetic process; GO:0010182,sugar mediated signaling pat…	FHA domain
Cg1g005720	0.56	0.55	0.76	1.7	1.1	2	52	48	71	144	94	183	2.455	1.296	0.000114357	0.000519816	up	chr1	3606060	3610764	-	Cg1g005720.1	--	K04733 interleukin-1 receptor-associated kinase 4 [EC:2.7.11.1] | (RefSeq) probable inactive receptor kinase At2g26730 (A)	PREDICTED: probable inactive receptor kinase At5g67200 [Citrus sinensis]	RecName: Full=Probable inactive receptor kinase At5g67200; Flags: Precursor;	SubName: Full=Uncharacterized protein {ECO:0000313|EMBL:GAY50295.1};	--	GO:0016021,integral component of membrane; GO:0005886,plasma membrane; GO:0005524,ATP binding; GO:0004672,protein kinase activity	--
Cg1g005900	0.27	0.58	0.36	2.56	2.66	2.32	28	57	38	243	255	238	5.975	2.579	3.85599e-18	8.5434e-17	up	chr1	3714631	3718022	-	Cg1g005900.1	--	K04733 interleukin-1 receptor-associated kinase 4 [EC:2.7.11.1] | (RefSeq) receptor protein kinase-like protein At4g34220 (A)	PREDICTED: probable LRR receptor-like serine/threonine-protein kinase At4g37250 [Citrus sinensis]	RecName: Full=Probable LRR receptor-like serine/threonine-protein kinase At4g37250; EC=2.7.11.1; Flags: Precursor;	SubName: Full=Uncharacterized protein {ECO:0000313|EMBL:GAY50267.1};	--	GO:0016021,integral component of membrane; GO:0005524,ATP binding; GO:0004674,protein serine/threonine kinase activity	--
Cg1g005970	1.46	0.28	1.6	0	0	0	27	5	30	0	0	0	0.009	-6.802	1.43245e-05	7.69371e-05	down	chr1	3772428	3772951	-	Cg1g005970.1	--	--	hypothetical protein CUMW_125230 [Citrus unshiu]	RecName: Full=Precursor of CEP16 {ECO:0000305}; Short=PCEP16 {ECO:0000305}; Contains: RecName: Full=C-terminally encoded peptide 16 {ECO:0000305}; Short=CEP16 {ECO:0000305}; Flags: Precursor;	SubName: Full=Uncharacterized protein {ECO:0000313|EMBL:GAY50256.1};	--	GO:0048046,apoplast; GO:0005179,hormone activity; GO:0007275,multicellular organism development; GO:1902025,nitrate import; GO:2000280,regulation of root development	--
Cg1g005990	0	0	0	0.35	0.73	0.2	0	0	0	10	21	6	67.618	6.079	0.000229672	0.000972085	up	chr1	3784358	3785654	-	Cg1g005990.1	--	K04733 interleukin-1 receptor-associated kinase 4 [EC:2.7.11.1] | (RefSeq) receptor-like protein kinase THESEUS 1 (A)	hypothetical protein CISIN_1g043043mg [Citrus sinensis]	RecName: Full=Probable receptor-like protein kinase At2g23200; EC=2.7.11.-; Flags: Precursor;	SubName: Full=Uncharacterized protein {ECO:0000313|EMBL:KDO79061.1};	Serine/threonine protein kinase	GO:0016021,integral component of membrane; GO:0005524,ATP binding; GO:0004674,protein serine/threonine kinase activity	Protein tyrosine kinase
Cg1g006030	7.38	6.81	5.8	0.07	0.07	0.27	435	382	346	4	4	16	0.021	-5.608	9.51457e-45	8.53623e-43	down	chr1	3795573	3797361	+	Cg1g006030.1	--	K13260 isoflavone/4'-methoxyisoflavone 2'-hydroxylase [EC:1.14.13.89 1.14.13.53] | (RefSeq) cytochrome P450 81E8-like (A)	PREDICTED: cytochrome P450 81E8-like [Citrus sinensis]	RecName: Full=Cytochrome P450 81E8 {ECO:0000303|PubMed:14617078}; EC=1.14.13.- {ECO:0000305};	SubName: Full=Uncharacterized protein {ECO:0000313|EMBL:ESR39239.1}; Flags: Fragment;	Cytochrome P450 CYP2 subfamily	GO:0016021,integral component of membrane; GO:0020037,heme binding; GO:0005506,iron ion binding; GO:0004497,monooxygenase activity; GO:0016705,oxidoreductase activity, acting on paired donors, with incorporation or reduction of molecular oxygen	Cytochrome P450
Cg1g006190	35.84	42.47	32.98	7.73	7.96	14.18	1213	1368	1130	241	250	477	0.258	-1.952	2.1811e-15	3.93483e-14	down	chr1	3914849	3916379	-	Cg1g006190.1	--	--	--	--	--	--	--	--
Cg1g006310	2.27	1.59	2.33	1.16	0.99	1.01	168	112	175	79	68	74	0.487	-1.039	0.000180848	0.000784354	down	chr1	3996236	3999873	-	Cg1g006310.1	--	--	hypothetical protein CISIN_1g012493mg [Citrus sinensis]	RecName: Full=Acyl-CoA-binding domain-containing protein 3; Short=Acyl-CoA binding protein 3; Flags: Precursor;	SubName: Full=Uncharacterized protein {ECO:0000313|EMBL:KDO78991.1};	Acyl-CoA-binding protein	GO:0005615,extracellular space; GO:0000062,fatty-acyl-CoA binding; GO:0008289,lipid binding	--
Cg1g006400	89.42	101.65	84.2	207.67	216.6	186.36	4188	4531	3992	8961	9419	8673	2.127	1.089	2.70972e-24	9.37947e-23	up	chr1	4061436	4062875	-	Cg1g006400.1	--	--	PREDICTED: LOB domain-containing protein 38 [Citrus sinensis]	RecName: Full=LOB domain-containing protein 37; AltName: Full=ASYMMETRIC LEAVES 2-like protein 39; Short=AS2-like protein 39;	SubName: Full=Uncharacterized protein {ECO:0000313|EMBL:KDO78963.1};	--	GO:0006807,nitrogen compound metabolic process; GO:0060776,simple leaf morphogenesis	--
Cg1g006420	83.5	65.59	54.52	12.74	10.58	14.01	4659	3483	3080	655	548	777	0.176	-2.51	5.27892e-41	4.22461e-39	down	chr1	4081655	4085916	-	Cg1g006420.1	--	--	PREDICTED: UPF0553 protein-like [Citrus sinensis]	--	SubName: Full=Uncharacterized protein {ECO:0000313|EMBL:GAY50185.1};	Cobyrinic acid a,c-diamide synthase	--	--
Cg1g006480	44.64	40.72	27.08	17.12	16.34	21.21	4882	4239	2998	1725	1659	2305	0.466	-1.101	3.27974e-08	2.65552e-07	down	chr1	4152487	4155866	-	Cg1g006480.1	--	K02987 small subunit ribosomal protein S4e | (RefSeq) BTB/POZ and TAZ domain-containing protein 3-like (A)	hypothetical protein CICLE_v10027337mg [Citrus clementina]	RecName: Full=BTB/POZ and TAZ domain-containing protein 4; AltName: Full=BTB and TAZ domain protein 4;	SubName: Full=Uncharacterized protein {ECO:0000313|EMBL:ESR39321.1};	CREB binding protein/P300 and related TAZ Zn-finger proteins	GO:0005737,cytoplasm; GO:0005634,nucleus; GO:0019005,SCF ubiquitin ligase complex; GO:0005774,vacuolar membrane; GO:0005516,calmodulin binding; GO:0004402,histone acetyltransferase activity; GO:0003712,transcription coregulator activity; GO:0031625,ubiquitin protein ligase binding; GO:0008270,zinc ion binding; GO:0043161,proteasome-mediated ubiquitin-dependent protein catabolic process; GO:004278…	--
Cg1g006530	141.54	86.9	192.4	9.81	15.9	15.45	4371	2554	6015	279	456	474	0.094	-3.416	2.37933e-34	1.39599e-32	down	chr1	4197606	4198480	-	Cg1g006530.1	--	--	hypothetical protein CUMW_124000 [Citrus unshiu]	RecName: Full=VQ motif-containing protein 29 {ECO:0000303|PubMed:22535423}; Short=AtVQ29 {ECO:0000303|PubMed:22535423};	SubName: Full=Uncharacterized protein {ECO:0000313|EMBL:GAY50086.1};	--	GO:0005634,nucleus; GO:0071456,cellular response to hypoxia; GO:0009908,flower development	VQ motif
Cg1g006550	8.85	14.25	9.12	4.65	5.6	5.57	184	282	192	89	108	115	0.472	-1.082	5.14107e-05	0.000250688	down	chr1	4219815	4220569	+	Cg1g006550.1	--	--	hypothetical protein CICLE_v10026650mg [Citrus clementina]	--	SubName: Full=Uncharacterized protein {ECO:0000313|EMBL:GAY69617.1};	--	--	--
Cg1g006590	0.55	0.3	0.02	1.03	1.03	1.14	27	14	1	47	47	56	3.536	1.822	0.018939	0.0473995	up	chr1	4240490	4244461	-	Cg1g006590.1	--	K07297 adiponectin receptor | (RefSeq) heptahelical transmembrane protein 4-like (A)	hypothetical protein CUMW_124040 [Citrus unshiu]	RecName: Full=Heptahelical transmembrane protein 4; AltName: Full=PAQR family protein HHP4;	SubName: Full=Uncharacterized protein {ECO:0000313|EMBL:GAY50090.1};	Predicted membrane proteins, contain hemolysin III domain	GO:0016021,integral component of membrane; GO:0004872,NA; GO:0009725,response to hormone; GO:0009744,response to sucrose	Haemolysin-III related
Cg1g006620	3.48	4.04	5.55	0.92	1.05	0.63	172	190	278	42	48	31	0.19	-2.395	2.5895e-14	4.14465e-13	down	chr1	4263870	4266955	+	Cg1g006620.1	--	--	PREDICTED: uncharacterized protein LOC102627102 [Citrus sinensis]	--	SubName: Full=Uncharacterized protein {ECO:0000313|EMBL:GAY50092.1};	--	--	Domain of unknown function (DUF4228)
Cg1g006640	35.83	43.33	27.16	7.81	10.98	10.44	2576	2965	1977	517	733	746	0.264	-1.92	1.06776e-21	3.10503e-20	down	chr1	4278051	4280199	+	Cg1g006640.2	--	--	unknown [Glycine max]	--	SubName: Full=Uncharacterized protein {ECO:0000313|EMBL:ACU14181.1};	--	--	Cysteine-rich TM module stress tolerance
Cg1g006750	16.02	16.28	20.48	5.78	6.46	5.43	1221	1181	1580	406	457	411	0.321	-1.641	6.68001e-27	2.68368e-25	down	chr1	4341425	4346346	-	Cg1g006750.2	--	K00860 adenylylsulfate kinase [EC:2.7.1.25] | (RefSeq) hypothetical protein (A)	PREDICTED: adenylyl-sulfate kinase 3 isoform X2 [Citrus sinensis]	RecName: Full=Adenylyl-sulfate kinase, chloroplastic; EC=2.7.1.25; AltName: Full=ATP adenosine-5'-phosphosulfate 3'-phosphotransferase; AltName: Full=Adenosine-5'-phosphosulfate kinase; Short=APS kinase; Flags: Precursor;	SubName: Full=Uncharacterized protein {ECO:0000313|EMBL:KDO78886.1};	Adenosine 5'-phosphosulfate kinase	GO:0009507,chloroplast; GO:0004020,adenylylsulfate kinase activity; GO:0005524,ATP binding; GO:0019344,cysteine biosynthetic process; GO:0070814,hydrogen sulfide biosynthetic process; GO:0000103,sulfate assimilation	--
Cg1g006790	6.75	8.24	6.5	1.03	1.25	2.96	800	929	780	112	137	348	0.235	-2.09	1.79634e-09	1.68729e-08	down	chr1	4363377	4368007	+	Cg1g006790.1	--	K01537 Ca2+-transporting ATPase [EC:3.6.3.8] | (RefSeq) calcium-transporting ATPase 2, plasma membrane-type-like (A)	PREDICTED: calcium-transporting ATPase 2, plasma membrane-type-like [Citrus sinensis]	RecName: Full=Calcium-transporting ATPase 2, plasma membrane-type; EC=3.6.3.8; AltName: Full=Ca(2+)-ATPase isoform 2;	RecName: Full=Calcium-transporting ATPase {ECO:0000256|RuleBase:RU361146}; EC=3.6.3.8 {ECO:0000256|RuleBase:RU361146};	Calcium transporting ATPase	GO:0005783,endoplasmic reticulum; GO:0005789,endoplasmic reticulum membrane; GO:0005887,integral component of plasma membrane; GO:0016020,membrane; GO:0005886,plasma membrane; GO:0005524,ATP binding; GO:0015085,calcium ion transmembrane transporter activity; GO:0005388,calcium-transporting ATPase activity; GO:0005516,calmodulin binding; GO:0046872,metal ion binding; GO:0070588,calcium ion transme…	Cation transporting ATPase, C-terminus
Cg1g006850	3.16	3.92	4.34	15.73	17.45	12.43	172	203	239	788	881	672	3.825	1.936	4.89848e-24	1.67242e-22	up	chr1	4407783	4409323	+	Cg1g006850.1	--	--	PREDICTED: bZIP transcription factor 53 [Citrus sinensis]	RecName: Full=bZIP transcription factor 2 {ECO:0000305}; Short=AtbZIP2 {ECO:0000303|PubMed:11906833}; AltName: Full=G-box-binding factor 5 {ECO:0000303|Ref.1}; AltName: Full=Protein FLORAL TRANSITION AT THE MERISTEM 3 {ECO:0000303|PubMed:22319055};	SubName: Full=Uncharacterized protein {ECO:0000313|EMBL:KDO78870.1};	--	GO:0005634,nucleus; GO:0003677,DNA binding; GO:0003700,DNA-binding transcription factor activity; GO:0046982,protein heterodimerization activity; GO:0006351,transcription, DNA-templated	bZIP transcription factor
Cg1g006870	1.96	1.85	2.37	1.12	1.08	0.81	156	140	191	82	80	64	0.466	-1.103	2.45152e-05	0.000126575	down	chr1	4424056	4427616	-	Cg1g006870.1	--	K22382 WD repeat-containing protein 26 | (RefSeq) WD repeat-containing protein 26 homolog (A)	hypothetical protein CISIN_1g007514mg [Citrus sinensis]	RecName: Full=Growth-regulating factor 1; Short=AtGRF1; AltName: Full=Transcription activator GRF1;	SubName: Full=Uncharacterized protein {ECO:0000313|EMBL:KDO78868.1};	--	GO:0005634,nucleus; GO:0005524,ATP binding; GO:0043565,sequence-specific DNA binding; GO:0019760,glucosinolate metabolic process; GO:0061062,regulation of nematode larval development; GO:0006355,regulation of transcription, DNA-templated; GO:0009624,response to nematode; GO:0048364,root development; GO:0006351,transcription, DNA-templated	WRC
Cg1g006950	2.57	2.1	2.26	0.93	1.34	0.82	227	177	202	76	110	72	0.427	-1.228	4.75955e-06	2.78108e-05	down	chr1	4492765	4495268	-	Cg1g006950.1	--	K22262 WD repeat and FYVE domain-containing protein 3 | (RefSeq) protein SPIRRIG (A)	PREDICTED: pentatricopeptide repeat-containing protein At3g49740 [Citrus sinensis]	RecName: Full=Pentatricopeptide repeat-containing protein At3g49740;	SubName: Full=Uncharacterized protein {ECO:0000313|EMBL:KDO78853.1};	FOG: PPR repeat	GO:0043231,intracellular membrane-bounded organelle; GO:0004519,endonuclease activity; GO:0003723,RNA binding; GO:0009451,RNA modification	PPR repeat family
Cg1g007380	2.33	2	5.39	1.63	1.12	0.65	87	71	204	56	39	24	0.333	-1.586	0.00139492	0.00490048	down	chr1	4863469	4864635	+	Cg1g007380.1	--	--	hypothetical protein CUMW_039830 [Citrus unshiu]	RecName: Full=Uncharacterized protein At5g65660;	SubName: Full=Uncharacterized protein {ECO:0000313|EMBL:GAY38843.1};	--	GO:0016021,integral component of membrane; GO:0005886,plasma membrane	--
Cg1g007470	3.38	3.66	0.84	19.99	21.68	20.97	389	401	98	2119	2316	2397	7.623	2.93	9.10454e-07	5.97228e-06	up	chr1	4929159	4935056	+	Cg1g007470.2	--	K04733 interleukin-1 receptor-associated kinase 4 [EC:2.7.11.1] | (RefSeq) nodulation receptor kinase-like (A)	PREDICTED: nodulation receptor kinase-like isoform X1 [Citrus sinensis]	RecName: Full=Nodulation receptor kinase; EC=2.7.11.1 {ECO:0000269|PubMed:26839127}; AltName: Full=Does not make infections protein 2; AltName: Full=MtSYMRK; AltName: Full=Symbiosis receptor-like kinase; Flags: Precursor;	SubName: Full=Uncharacterized protein {ECO:0000313|EMBL:GAY38831.1};	--	GO:0016021,integral component of membrane; GO:0005524,ATP binding; GO:0004672,protein kinase activity; GO:0004674,protein serine/threonine kinase activity; GO:0009877,nodulation; GO:0046777,protein autophosphorylation	Carbohydrate-binding protein of the ER
Cg1g007620	0.59	0.79	0.39	2.53	3.04	2.49	44	56	29	173	210	184	4.382	2.132	8.32151e-12	1.02771e-10	up	chr1	5038890	5044519	+	Cg1g007620.1	--	K18195 rhamnogalacturonan endolyase [EC:4.2.2.23] | (RefSeq) hypothetical protein (A)	hypothetical protein CICLE_v10025074mg [Citrus clementina]	--	SubName: Full=Uncharacterized protein {ECO:0000313|EMBL:ESR39474.1};	--	GO:0030246,carbohydrate binding; GO:0003824,catalytic activity; GO:0005975,carbohydrate metabolic process	Rhamnogalacturonate lyase family
Cg1g007670	218.14	154.67	197.13	65.12	60.84	80.03	14659	9892	13411	4032	3796	5344	0.346	-1.531	1.71461e-19	4.25083e-18	down	chr1	5071105	5073664	+	Cg1g007670.1	--	K00083 cinnamyl-alcohol dehydrogenase [EC:1.1.1.195] | (RefSeq) probable mannitol dehydrogenase (A)	hypothetical protein CISIN_1g0180941mg, partial [Citrus sinensis]	RecName: Full=Probable mannitol dehydrogenase; EC=1.1.1.255; AltName: Full=NAD-dependent mannitol dehydrogenase;	SubName: Full=Uncharacterized protein {ECO:0000313|EMBL:KDO60517.1}; Flags: Fragment;	Alcohol dehydrogenase, class V	GO:0046029,mannitol dehydrogenase activity; GO:0008270,zinc ion binding	Zinc-binding dehydrogenase
Cg1g007720	1049.33	978.42	942.45	175.38	199.38	196.7	109548	97216	99606	16869	19327	20406	0.184	-2.439	3.07705e-124	2.12285e-121	down	chr1	5117529	5121405	+	Cg1g007720.1	--	K01662 1-deoxy-D-xylulose-5-phosphate synthase [EC:2.2.1.7] | (RefSeq) hypothetical protein (A)	hypothetical protein CISIN_1g003948mg [Citrus sinensis]	RecName: Full=Probable 1-deoxy-D-xylulose-5-phosphate synthase 2, chloroplastic; Short=1-deoxyxylulose-5-phosphate synthase; Short=DXP synthase; Short=DXPS; EC=2.2.1.7; Flags: Precursor;	SubName: Full=Uncharacterized protein {ECO:0000313|EMBL:KDO60529.1};	Transketolase	GO:0009507,chloroplast; GO:0008661,1-deoxy-D-xylulose-5-phosphate synthase activity; GO:0046872,metal ion binding; GO:0052865,1-deoxy-D-xylulose 5-phosphate biosynthetic process; GO:0016114,terpenoid biosynthetic process; GO:0009228,thiamine biosynthetic process	1-deoxy-D-xylulose-5-phosphate synthase
Cg1g007740	1.85	2.76	2.11	0.54	0.54	0.82	111	157	128	30	30	49	0.274	-1.869	2.36689e-08	1.96654e-07	down	chr1	5132678	5134373	-	Cg1g007740.1	--	K18823 soyasaponin III rhamnosyltransferase [EC:2.4.1.273] | (RefSeq) soyasaponin III rhamnosyltransferase (A)	PREDICTED: UDP-glycosyltransferase 91A1 [Citrus sinensis]	RecName: Full=UDP-glycosyltransferase 91A1; EC=2.4.1.-;	SubName: Full=Uncharacterized protein {ECO:0000313|EMBL:KDO60536.1};	UDP-glucuronosyl and UDP-glucosyl transferase	GO:0043231,intracellular membrane-bounded organelle; GO:0080043,quercetin 3-O-glucosyltransferase activity; GO:0080044,quercetin 7-O-glucosyltransferase activity; GO:0008152,metabolic process	UDP-glucoronosyl and UDP-glucosyl transferase
Cg1g007890	12.12	13.68	14.41	5.46	5.53	6.54	1187	1276	1429	493	503	637	0.419	-1.256	1.48089e-19	3.69889e-18	down	chr1	5223043	5229159	-	Cg1g007890.1	--	K23280 rhamnogalacturonan I rhamnosyltransferase [EC:2.4.1.351] | (RefSeq) hypothetical protein (A)	PREDICTED: uncharacterized protein At1g04910 [Citrus sinensis]	RecName: Full=O-fucosyltransferase 39 {ECO:0000305}; Short=O-FucT-39 {ECO:0000305}; EC=2.4.1.- {ECO:0000305}; AltName: Full=O-fucosyltransferase family protein {ECO:0000312|EMBL:ARJ31456.1};	SubName: Full=Uncharacterized protein {ECO:0000313|EMBL:KDO60569.1};	--	GO:0016021,integral component of membrane; GO:0016757,transferase activity, transferring glycosyl groups; GO:0006004,fucose metabolic process; GO:0006486,protein glycosylation	GDP-fucose protein O-fucosyltransferase
Cg1g008020	199.29	196.4	161.89	33.81	55.11	54.77	12098	11347	9949	1891	3106	3304	0.248	-2.014	8.00944e-25	2.83118e-23	down	chr1	5309254	5311089	+	Cg1g008020.1	--	K15104 solute carrier family 25 (mitochondrial oxoglutarate transporter), member 11 | (RefSeq) hypothetical protein (A)	hypothetical protein CICLE_v10026128mg [Citrus clementina]	RecName: Full=Mitochondrial uncoupling protein 5; Short=AtPUMP5; AltName: Full=Mitochondrial dicarboxylate carrier 1;	SubName: Full=Uncharacterized protein {ECO:0000313|EMBL:ESR39527.1};	Mitochondrial oxoglutarate/malate carrier proteins	GO:0016021,integral component of membrane; GO:0005743,mitochondrial inner membrane; GO:0015297,antiporter activity; GO:0005310,dicarboxylic acid transmembrane transporter activity; GO:0015140,malate transmembrane transporter activity; GO:0015131,oxaloacetate transmembrane transporter activity; GO:0017077,oxidative phosphorylation uncoupler activity; GO:0015141,succinate transmembrane transporter …	Mitochondrial carrier protein
Cg1g008180	7.13	6.06	9.09	3.59	2.79	2.23	440	356	568	204	160	137	0.369	-1.438	2.87442e-09	2.63921e-08	down	chr1	5427294	5431269	+	Cg1g008180.1	--	K03327 multidrug resistance protein, MATE family | (RefSeq) protein DETOXIFICATION 27-like (A)	PREDICTED: protein DETOXIFICATION 27-like [Citrus sinensis]	RecName: Full=Protein DETOXIFICATION 27 {ECO:0000303|PubMed:11739388}; Short=AtDTX27 {ECO:0000303|PubMed:11739388}; AltName: Full=Multidrug and toxic compound extrusion protein 27 {ECO:0000305}; Short=MATE protein 27 {ECO:0000305};	SubName: Full=Uncharacterized protein {ECO:0000313|EMBL:GAY38761.1};	Uncharacterized membrane protein, predicted efflux pump	GO:0016021,integral component of membrane; GO:0015297,antiporter activity; GO:0015238,drug transmembrane transporter activity; GO:0006855,drug transmembrane transport	MatE
Cg1g008250	0.99	0.88	1.23	0.18	0.26	0.15	78	66	98	13	19	12	0.183	-2.454	6.47191e-09	5.74206e-08	down	chr1	5464076	5468933	-	Cg1g008250.1	--	K01210 glucan 1,3-beta-glucosidase [EC:3.2.1.58] | (RefSeq) probable glucan 1,3-beta-glucosidase A (A)	PREDICTED: probable glucan 1,3-beta-glucosidase A [Citrus sinensis]	--	SubName: Full=Uncharacterized protein {ECO:0000313|EMBL:KDO60648.1};	--	GO:0016021,integral component of membrane; GO:0051015,actin filament binding; GO:0004553,hydrolase activity, hydrolyzing O-glycosyl compounds; GO:0030674,protein binding, bridging; GO:0007015,actin filament organization; GO:0005975,carbohydrate metabolic process	Cellulase (glycosyl hydrolase family 5)
Cg1g008420	14.32	10.98	18.8	57.22	55.76	57.24	924	674	1228	3401	3340	3670	3.694	1.885	8.31897e-24	2.79727e-22	up	chr1	5599361	5602620	+	Cg1g008420.2	--	K14498 serine/threonine-protein kinase SRK2 [EC:2.7.11.1] | (RefSeq) serine/threonine-protein kinase SAPK2 (A)	PREDICTED: serine/threonine-protein kinase SAPK2 [Citrus sinensis]	RecName: Full=Serine/threonine-protein kinase SAPK2; EC=2.7.11.1; AltName: Full=Osmotic stress/abscisic acid-activated protein kinase 2;	SubName: Full=Uncharacterized protein {ECO:0000313|EMBL:ESR39581.1};	Serine/threonine protein kinase	GO:0005524,ATP binding; GO:0004674,protein serine/threonine kinase activity; GO:0009738,abscisic acid-activated signaling pathway	Protein kinase domain
Cg1g008500	12.26	16.76	12.73	0.79	1.2	1.44	1042	1356	1095	62	95	122	0.079	-3.654	4.77566e-56	6.54429e-54	down	chr1	5649742	5652893	-	Cg1g008500.1	--	K01626 3-deoxy-7-phosphoheptulonate synthase [EC:2.5.1.54] | (RefSeq) hypothetical protein (A)	hypothetical protein CISIN_1g009610mg [Citrus sinensis]	RecName: Full=Phospho-2-dehydro-3-deoxyheptonate aldolase 1, chloroplastic; EC=2.5.1.54; AltName: Full=3-deoxy-D-arabino-heptulosonate 7-phosphate synthase 1; AltName: Full=DAHP synthase 1; AltName: Full=Phospho-2-keto-3-deoxyheptonate aldolase 1; Flags: Precursor;	RecName: Full=Phospho-2-dehydro-3-deoxyheptonate aldolase {ECO:0000256|RuleBase:RU363071}; EC=2.5.1.54 {ECO:0000256|RuleBase:RU363071};	--	GO:0009507,chloroplast; GO:0005739,mitochondrion; GO:0003849,3-deoxy-7-phosphoheptulonate synthase activity; GO:0009073,aromatic amino acid family biosynthetic process; GO:0009423,chorismate biosynthetic process; GO:0009611,response to wounding	Class-II DAHP synthetase family
Cg1g008600	3.37	4.84	4.85	0.87	0.98	0.84	134	183	195	32	36	33	0.197	-2.341	4.20721e-15	7.42926e-14	down	chr1	5710542	5712030	+	Cg1g008600.1	--	K04733 interleukin-1 receptor-associated kinase 4 [EC:2.7.11.1] | (RefSeq) wall-associated receptor kinase-like 20 (A)	hypothetical protein CICLE_v10026163mg [Citrus clementina]	--	SubName: Full=Uncharacterized protein {ECO:0000313|EMBL:ESR39611.1};	--	GO:0030247,polysaccharide binding	Wall-associated receptor kinase galacturonan-binding
Cg1g008650	4.44	3.39	4.08	1.24	2.2	2.11	241	175	224	62	111	114	0.448	-1.159	6.77594e-05	0.000322155	down	chr1	5743345	5744881	-	Cg1g008650.1	--	K07874 Ras-related protein Rab-1A | (RefSeq) probable carboxylesterase 18 (A)	PREDICTED: probable carboxylesterase 18 [Citrus sinensis]	RecName: Full=Probable carboxylesterase 18; AltName: Full=AtCXE18; EC=3.1.1.1;	SubName: Full=Uncharacterized protein {ECO:0000313|EMBL:ESR39624.1};	Arylacetamide deacetylase	GO:0052689,carboxylic ester hydrolase activity; GO:0009056,catabolic process; GO:0009860,pollen tube growth	alpha/beta hydrolase fold
Cg1g008780	2.54	3.63	2.43	0.06	0.06	0.05	94	128	91	2	2	2	0.019	-5.709	1.91742e-16	3.77206e-15	down	chr1	5813441	5815176	+	Cg1g008780.1	--	K00679 phospholipid:diacylglycerol acyltransferase [EC:2.3.1.158] | (RefSeq) hypothetical protein (A)	PREDICTED: GDSL esterase/lipase At5g08460 [Citrus sinensis]	RecName: Full=GDSL esterase/lipase At5g08460; EC=3.1.1.-; AltName: Full=Extracellular lipase At5g08460; Flags: Precursor;	SubName: Full=Uncharacterized protein {ECO:0000313|EMBL:ESR39641.1};	--	GO:0005576,extracellular region; GO:0016788,hydrolase activity, acting on ester bonds; GO:0016042,lipid catabolic process	GDSL-like Lipase/Acylhydrolase
Cg1g009050	4.03	5.93	4.08	13.44	14.06	9.95	210	294	215	645	680	515	2.56	1.356	2.48983e-10	2.59854e-09	up	chr1	6000453	6003309	+	Cg1g009050.1	--	K05278 flavonol synthase [EC:1.14.11.23] | (RefSeq) flavonol synthase/flavanone 3-hydroxylase (A)	RecName: Full=Flavonol synthase/flavanone 3-hydroxylase; AltName: Full=CitFLS; Short=FLS BAA36554.1 flavonol synthase [Citrus unshiu]	RecName: Full=Flavonol synthase/flavanone 3-hydroxylase; EC=1.14.11.23 {ECO:0000250|UniProtKB:Q7XZQ6}; EC=1.14.11.9 {ECO:0000250|UniProtKB:Q7XZQ6}; AltName: Full=CitFLS; Short=FLS;	SubName: Full=Uncharacterized protein {ECO:0000313|EMBL:GAY36622.1};	Iron/ascorbate family oxidoreductases	GO:0005737,cytoplasm; GO:0045431,flavonol synthase activity; GO:0031418,L-ascorbic acid binding; GO:0046872,metal ion binding; GO:0045486,naringenin 3-dioxygenase activity	2OG-Fe(II) oxygenase superfamily
Cg1g009130	1.26	0.48	0.32	10.93	13.39	10.11	77	28	20	614	758	613	15.852	3.987	4.02833e-24	1.38242e-22	up	chr1	6068141	6070826	+	Cg1g009130.1	--	K03320 ammonium transporter, Amt family | (RefSeq) ammonium transporter 3 member 1-like (A)	PREDICTED: ammonium transporter 3 member 1-like [Citrus sinensis]	RecName: Full=Ammonium transporter 3 member 1; Short=OsAMT3;1;	SubName: Full=Uncharacterized protein {ECO:0000313|EMBL:GAY38633.1};	Ammonia permease	GO:0016021,integral component of membrane; GO:0008519,ammonium transmembrane transporter activity	Ammonium Transporter Family
Cg1g009190	50.25	53.36	42.75	22.29	21.25	20.92	5377	5434	4631	2198	2111	2225	0.422	-1.244	8.22152e-29	3.62308e-27	down	chr1	6115477	6119903	+	Cg1g009190.1	--	K12125 protein EARLY FLOWERING 3 | (RefSeq) protein EARLY FLOWERING 3-like (A)	PREDICTED: protein EARLY FLOWERING 3-like [Citrus sinensis]	RecName: Full=ELF3-like protein 2 {ECO:0000305};	SubName: Full=Uncharacterized protein {ECO:0000313|EMBL:KDO58686.1};	--	GO:0005634,nucleus; GO:0009908,flower development; GO:0006355,regulation of transcription, DNA-templated; GO:0006351,transcription, DNA-templated	C-terminal tandem repeated domain in type 4 procollagen
Cg1g009290	79.3	84.44	55.99	22.83	27.61	25.23	5203	5273	3719	1380	1682	1645	0.33	-1.598	4.74401e-21	1.32191e-19	down	chr1	6163201	6167147	-	Cg1g009290.1	--	K21604 jasmonoyl-L-amino acid hydrolase [EC:3.5.1.127] | (RefSeq) IAA-amino acid hydrolase ILR1-like 4 (A)	PREDICTED: IAA-amino acid hydrolase ILR1-like 4 [Citrus sinensis]	RecName: Full=IAA-amino acid hydrolase ILR1-like 4 {ECO:0000303|PubMed:10072397}; EC=3.5.1.- {ECO:0000305}; AltName: Full=jasmonoyl-L-amino acid hydrolase {ECO:0000305}; EC=3.5.1.127 {ECO:0000269|PubMed:24052260}; Flags: Precursor;	SubName: Full=Uncharacterized protein {ECO:0000313|EMBL:KDO58672.1};	--	GO:0005783,endoplasmic reticulum; GO:0005788,endoplasmic reticulum lumen; GO:0005886,plasma membrane; GO:0010179,IAA-Ala conjugate hydrolase activity; GO:0046872,metal ion binding; GO:0008152,metabolic process; GO:0009611,response to wounding	Peptidase family M20/M25/M40
Cg1g009420	60.97	61.61	71.23	13.39	20.99	18.83	4123	3965	4876	834	1318	1265	0.264	-1.924	1.36533e-27	5.70274e-26	down	chr1	6260705	6262620	-	Cg1g009420.1	--	K20043 clathrin coat assembly protein AP180 | (RefSeq) putative clathrin assembly protein At5g35200 (A)	PREDICTED: dof zinc finger protein DOF3.1-like [Citrus sinensis]	RecName: Full=Dof zinc finger protein DOF1.7; Short=AtDOF1.7;	SubName: Full=Uncharacterized protein {ECO:0000313|EMBL:GAY38602.1};	--	GO:0005634,nucleus; GO:0003700,DNA-binding transcription factor activity; GO:0046872,metal ion binding; GO:0044212,transcription regulatory region DNA binding; GO:0006355,regulation of transcription, DNA-templated; GO:0010200,response to chitin; GO:0006351,transcription, DNA-templated	Dof domain, zinc finger
Cg1g009440	0.66	0.7	0.57	0.1	0.19	0.18	15	15	13	2	4	4	0.232	-2.109	0.0135532	0.0357824	down	chr1	6270285	6271054	-	Cg1g009440.1	--	K03940 NADH dehydrogenase (ubiquinone) Fe-S protein 7 [EC:1.6.5.3 1.6.99.3] | (RefSeq) NADH-quinone oxidoreductase subunit B 2-like (A)	hypothetical protein CISIN_1g041751mg [Citrus sinensis]	RecName: Full=NADH dehydrogenase [ubiquinone] iron-sulfur protein 7, mitochondrial; EC=1.6.5.3; EC=1.6.99.3; AltName: Full=Complex I-20kD; Short=CI-20kD; AltName: Full=NADH-ubiquinone oxidoreductase 20 kDa subunit; Flags: Precursor;	SubName: Full=Uncharacterized protein {ECO:0000313|EMBL:KDO58637.1};	NADH-ubiquinone oxidoreductase, NUFS7/PSST/20 kDa subunit	GO:0009507,chloroplast; GO:0005739,mitochondrion; GO:0070469,respiratory chain; GO:0051539,4 iron, 4 sulfur cluster binding; GO:0046872,metal ion binding; GO:0008137,NADH dehydrogenase (ubiquinone) activity; GO:0048038,quinone binding	--
Cg1g009470	6.57	5.25	8.62	2.17	2.23	2.56	289	220	384	88	91	112	0.326	-1.616	3.56662e-10	3.66123e-09	down	chr1	6290711	6292620	+	Cg1g009470.1	--	K13248 pyridoxal phosphate phosphatase PHOSPHO2 [EC:3.1.3.74] | (RefSeq) inorganic pyrophosphatase 1-like (A)	PREDICTED: inorganic pyrophosphatase 1-like isoform X1 [Citrus sinensis]	RecName: Full=Inorganic pyrophosphatase 1; Short=AtPPsPase1; Short=PPi phosphatase 1; Short=Pyrophosphate-specific phosphatase 1; EC=3.6.1.1; AltName: Full=Protein PHOSPHATE STARVATION-INDUCED GENE 2; Short=AtPS2;	SubName: Full=Uncharacterized protein {ECO:0000313|EMBL:ESR39730.1};	Predicted haloacid dehalogenase-like hydrolase	GO:0004427,inorganic diphosphatase activity; GO:0046872,metal ion binding; GO:0016791,phosphatase activity; GO:0016462,pyrophosphatase activity; GO:0016036,cellular response to phosphate starvation; GO:0051262,protein tetramerization	Putative Phosphatase
Cg1g009480	0.3	0.22	0.16	0.58	0.61	0.8	24	17	13	43	46	64	2.817	1.494	0.00130291	0.00461379	up	chr1	6324619	6327517	-	Cg1g009480.1	--	K11843 ubiquitin carboxyl-terminal hydrolase 14 [EC:3.4.19.12] | (RefSeq) FBD-associated F-box protein At4g10400-like (A)	PREDICTED: F-box protein At5g03100-like [Citrus sinensis]	RecName: Full=Putative F-box protein At1g49610;	SubName: Full=Uncharacterized protein {ECO:0000313|EMBL:GAY38593.1}; Flags: Fragment;	--	--	--
Cg1g009550	0	0	0	24.03	24.25	18.77	0	0	0	2614	2658	2202	13565.8	13.728	6.7411e-31	3.28949e-29	up	chr1	6383733	6388714	+	Cg1g009550.1	--	K05666 ATP-binding cassette, subfamily C (CFTR/MRP), member 2 | (RefSeq) ABC transporter C family member 8 (A)	hypothetical protein CUMW_037770 [Citrus unshiu]	RecName: Full=ABC transporter C family member 8; Short=ABC transporter ABCC.8; Short=AtABCC8; EC=3.6.3.44; AltName: Full=ATP-energized glutathione S-conjugate pump 6; AltName: Full=Glutathione S-conjugate-transporting ATPase 6; AltName: Full=Multidrug resistance-associated protein 6; Flags: Precursor;	SubName: Full=Uncharacterized protein {ECO:0000313|EMBL:GAY38584.1};	Multidrug resistance-associated protein/mitoxantrone resistance protein, ABC superfamily	GO:0016021,integral component of membrane; GO:0000325,plant-type vacuole; GO:0005774,vacuolar membrane; GO:0005524,ATP binding; GO:0042626,ATPase activity, coupled to transmembrane movement of substances; GO:0008559,xenobiotic transmembrane transporting ATPase activity; GO:0055085,transmembrane transport	ABC transporter
Cg1g009640	5.68	4.97	16.6	2.47	2.49	3.09	414	345	1226	166	169	224	0.284	-1.819	6.38408e-06	3.64516e-05	down	chr1	6457420	6461404	-	Cg1g009640.1	--	K12638 3-epi-6-deoxocathasterone 23-monooxygenase [EC:1.14.13.112] | (RefSeq) hypothetical protein (A)	hypothetical protein CUMW_037680 [Citrus unshiu]	RecName: Full=3-epi-6-deoxocathasterone 23-monooxygenase; EC=1.14.13.112; AltName: Full=Cytochrome P450 90D1;	SubName: Full=Uncharacterized protein {ECO:0000313|EMBL:GAY38573.1};	Cytochrome P450 CYP4/CYP19/CYP26 subfamilies	GO:0005789,endoplasmic reticulum membrane; GO:0016021,integral component of membrane; GO:0102097,(22S)-22-hydroxy-5alpha-campestan-3-one C-23 hydroxylase activity; GO:0020037,heme binding; GO:0005506,iron ion binding; GO:0016709,oxidoreductase activity, acting on paired donors, with incorporation or reduction of molecular oxygen, NAD(P)H as one donor, and incorporation of one atom of oxygen; GO:0…	Cytochrome P450
Cg1g009760	0.63	0.57	0.6	3.27	4.56	5.01	35	30	34	168	236	277	6.859	2.778	1.00334e-20	2.72742e-19	up	chr1	6538838	6541296	-	Cg1g009760.1	--	K01193 beta-fructofuranosidase [EC:3.2.1.26] | (RefSeq) beta-fructofuranosidase, insoluble isoenzyme CWINV1-like (A)	PREDICTED: LOW QUALITY PROTEIN: beta-fructofuranosidase, insoluble isoenzyme CWINV1-like [Citrus sinensis]	RecName: Full=Beta-fructofuranosidase, insoluble isoenzyme CWINV1; EC=3.2.1.26; AltName: Full=Cell wall beta-fructosidase 1; Short=AtbetaFRUCT1; AltName: Full=Cell wall invertase 1; Short=AtcwINV1; AltName: Full=Sucrose hydrolase 1; Flags: Precursor;	SubName: Full=Uncharacterized protein {ECO:0000313|EMBL:KDO65258.1};	Beta-fructofuranosidase (invertase)	GO:0048046,apoplast; GO:0005618,cell wall; GO:0005886,plasma membrane; GO:0004564,beta-fructofuranosidase activity; GO:0004575,sucrose alpha-glucosidase activity; GO:0005975,carbohydrate metabolic process; GO:0050832,defense response to fungus; GO:0080167,response to karrikin; GO:0009611,response to wounding	Glycosyl hydrolases family 32 N-terminal domain
Cg1g009860	62.81	65.28	52.93	24.97	28.45	27.23	3303	3267	2818	1210	1389	1423	0.427	-1.226	6.17474e-23	1.95163e-21	down	chr1	6620421	6621910	-	Cg1g009860.1	--	K04077 chaperonin GroEL | (RefSeq) LOW QUALITY PROTEIN: chaperonin CPN60-like 2, mitochondrial (A)	PREDICTED: protein YLS9 [Citrus sinensis]	RecName: Full=NDR1/HIN1-like protein 13 {ECO:0000303|PubMed:26206852};	SubName: Full=Uncharacterized protein {ECO:0000313|EMBL:GAY38538.1};	--	GO:0016021,integral component of membrane; GO:0005886,plasma membrane; GO:0009506,plasmodesma; GO:0042742,defense response to bacterium	Late embryogenesis abundant protein
Cg1g009950	0.06	0.06	0.04	0.36	0.2	0.71	6	6	4	33	18	70	7.459	2.899	6.72515e-05	0.0003199	up	chr1	6683597	6691389	-	Cg1g009950.1	--	K04733 interleukin-1 receptor-associated kinase 4 [EC:2.7.11.1] | (RefSeq) uncharacterized protein LOC110908553 (A)	PREDICTED: protein IQ-DOMAIN 1 [Citrus sinensis]	RecName: Full=IQ domain-containing protein IQM5 {ECO:0000305}; AltName: Full=IQ motif-containing protein 5 {ECO:0000303|Ref.4};	SubName: Full=Uncharacterized protein {ECO:0000313|EMBL:KDO65178.1};	--	GO:0005737,cytoplasm; GO:0005634,nucleus	--
Cg1g009990	1.23	0.97	0.55	0.07	0.13	0.12	40	30	18	2	4	4	0.113	-3.145	4.50126e-05	0.000221698	down	chr1	6711248	6712524	+	Cg1g009990.1	--	--	PREDICTED: EPIDERMAL PATTERNING FACTOR-like protein 3 [Citrus sinensis]	RecName: Full=EPIDERMAL PATTERNING FACTOR-like protein 3; Short=EPF-like protein 3; Contains: RecName: Full=MEPFL3 {ECO:0000305}; Flags: Precursor;	SubName: Full=Uncharacterized protein {ECO:0000313|EMBL:GAY38515.1};	--	GO:0005576,extracellular region; GO:0010052,guard cell differentiation; GO:0010374,stomatal complex development	Epidermal patterning factor proteins
Cg1g010020	10.04	8.12	13.38	2.88	4.06	6.09	378	291	510	100	142	228	0.397	-1.331	2.14621e-05	0.000111908	down	chr1	6733445	6734511	-	Cg1g010020.1	--	--	hypothetical protein CUMW_037290 [Citrus unshiu]	--	SubName: Full=Uncharacterized protein {ECO:0000313|EMBL:GAY38507.1};	--	--	Domain of unknown function (DUF3511)
Cg1g010130	4.5	8.51	3.19	0.19	0.29	0.11	331	596	238	13	20	8	0.035	-4.832	2.35492e-27	9.69443e-26	down	chr1	6790229	6793072	+	Cg1g010130.1	--	K23488 Ras-associated and pleckstrin homology domains-containing protein 1 | (RefSeq) formin-like protein 20 (A)	hypothetical protein CUMW_037160 [Citrus unshiu]	--	SubName: Full=Uncharacterized protein {ECO:0000313|EMBL:GAY38492.1};	--	--	Cotton fibre expressed protein
Cg1g010480	67.9	48.98	63.95	249.11	180.99	271.24	2533	1739	2415	8562	6269	10055	3.712	1.892	5.43524e-24	1.85252e-22	up	chr1	7062074	7063130	+	Cg1g010480.1	--	--	PREDICTED: auxin-binding protein ABP19a [Citrus sinensis]	RecName: Full=Auxin-binding protein ABP19a; Flags: Precursor;	SubName: Full=Uncharacterized protein {ECO:0000313|EMBL:KDO65035.1};	--	GO:0048046,apoplast; GO:0005618,cell wall; GO:0030145,manganese ion binding; GO:0045735,nutrient reservoir activity; GO:0009734,auxin-activated signaling pathway	Cupin
Cg1g010500	0.95	0.58	0.96	0.21	0.3	0.25	64	37	65	13	19	17	0.296	-1.757	0.000173629	0.00075649	down	chr1	7079925	7081828	+	Cg1g010500.1	--	K14494 DELLA protein | (RefSeq) DELLA protein RGL3 (A)	hypothetical protein CISIN_1g008559mg [Citrus sinensis]	RecName: Full=Nodulation-signaling pathway 1 protein;	SubName: Full=Uncharacterized protein {ECO:0000313|EMBL:KDO65030.1};	--	GO:0005634,nucleus; GO:0042446,hormone biosynthetic process; GO:0009877,nodulation; GO:2000032,regulation of secondary shoot formation; GO:0006355,regulation of transcription, DNA-templated; GO:0006351,transcription, DNA-templated	GRAS domain family
Cg1g010530	0.96	3.12	0.76	0.31	0.52	0.19	20	62	16	6	10	4	0.203	-2.298	0.00369841	0.0116106	down	chr1	7090297	7090888	+	Cg1g010530.1	--	--	hypothetical protein CISIN_1g032948mg [Citrus sinensis]	--	SubName: Full=Uncharacterized protein {ECO:0000313|EMBL:KDO65026.1};	--	GO:0016021,integral component of membrane	Domain of unknown function (DUF1980)
Cg1g010540	1	0.74	0.97	0.19	0.37	0.55	182	129	180	32	63	99	0.393	-1.348	0.0005698	0.00220375	down	chr1	7091416	7093072	+	Cg1g010540.1	--	K03133 transcription initiation factor TFIID subunit 9B | (RefSeq) transcription initiation factor TFIID subunit 9 (A)	PREDICTED: transcription initiation factor TFIID subunit 9 [Citrus sinensis]	RecName: Full=Transcription initiation factor TFIID subunit 9; AltName: Full=TATA binding protein associated factor 21kDa subunit; AltName: Full=TBP-associated factor 9; Short=AtTAF9;	SubName: Full=Uncharacterized protein {ECO:0000313|EMBL:KDO65023.1};	Transcription initiation factor TFIID, subunit TAF9 (also component of histone acetyltransferase SAGA)	GO:0000124,SAGA complex; GO:0005669,transcription factor TFIID complex; GO:0046982,protein heterodimerization activity; GO:0008134,transcription factor binding; GO:0044212,transcription regulatory region DNA binding; GO:0043966,histone H3 acetylation; GO:0045944,positive regulation of transcription by RNA polymerase II; GO:0051123,RNA polymerase II preinitiation complex assembly; GO:0006366,trans…	Transcription initiation factor IID, 31kD subunit
Cg1g010570	0.57	0.7	0.5	3.13	3.32	3.63	29	34	26	147	157	184	5.465	2.45	4.93042e-17	1.01484e-15	up	chr1	7112646	7114482	+	Cg1g010570.1	--	K04733 interleukin-1 receptor-associated kinase 4 [EC:2.7.11.1] | (RefSeq) putative receptor-like protein kinase At1g72540 (A)	PREDICTED: putative receptor-like protein kinase At1g72540 isoform X1 [Citrus sinensis]	RecName: Full=Putative receptor-like protein kinase At1g72540; EC=2.7.11.1;	SubName: Full=Uncharacterized protein {ECO:0000313|EMBL:KDO65011.1};	Serine/threonine protein kinase	GO:0005886,plasma membrane; GO:0005524,ATP binding; GO:0004675,transmembrane receptor protein serine/threonine kinase activity; GO:0007166,cell surface receptor signaling pathway; GO:0006468,protein phosphorylation	Protein tyrosine kinase
Cg1g010660	599.39	556.43	513.74	76.1	157.03	160.22	74697	65996	64814	8738	18170	19841	0.226	-2.143	1.62855e-18	3.71098e-17	down	chr1	7165655	7171231	-	Cg1g010660.1	--	K00454 lipoxygenase [EC:1.13.11.12] | (RefSeq) linoleate 13S-lipoxygenase 3-1, chloroplastic-like (A)	PREDICTED: linoleate 13S-lipoxygenase 3-1, chloroplastic-like [Citrus sinensis]	RecName: Full=Linoleate 13S-lipoxygenase 3-1, chloroplastic; EC=1.13.11.12; Flags: Precursor;	RecName: Full=Lipoxygenase {ECO:0000256|RuleBase:RU003975}; EC=1.13.11.- {ECO:0000256|RuleBase:RU003975};	--	GO:0009570,chloroplast stroma; GO:0009534,chloroplast thylakoid; GO:0016165,linoleate 13S-lipoxygenase activity; GO:0046872,metal ion binding; GO:0031408,oxylipin biosynthetic process	--
Cg1g010730	97.14	102.67	63.68	30.01	38.83	31.49	3713	3735	2464	1057	1378	1196	0.365	-1.453	8.68488e-14	1.3104e-12	down	chr1	7210938	7212268	-	Cg1g010730.1	--	--	PREDICTED: uncharacterized protein LOC102620202 [Citrus sinensis]	--	SubName: Full=Uncharacterized protein {ECO:0000313|EMBL:KDO64990.1};	--	--	Protein of unknown function (DUF1677)
Cg1g010820	736.81	627.26	619.24	32.84	60.18	74.43	40255	32616	34250	1653	3053	4041	0.081	-3.623	7.46988e-48	7.7036e-46	down	chr1	7273457	7275129	+	Cg1g010820.1	--	K13464 jasmonate ZIM domain-containing protein | (RefSeq) protein TIFY 10A-like (A)	PREDICTED: protein TIFY 10A-like [Citrus sinensis]	RecName: Full=Protein TIFY 10A; AltName: Full=Jasmonate ZIM domain-containing protein 1;	SubName: Full=Uncharacterized protein {ECO:0000313|EMBL:GAY38409.1};	--	GO:0005634,nucleus; GO:0003714,transcription corepressor activity; GO:0042742,defense response to bacterium; GO:0009908,flower development; GO:0009867,jasmonic acid mediated signaling pathway; GO:1903507,negative regulation of nucleic acid-templated transcription; GO:0009555,pollen development; GO:1900067,regulation of cellular response to alkaline pH; GO:0031347,regulation of defense response; G…	tify domain
Cg1g010830	403.2	350.59	299.97	7.03	19.93	24.65	17560	14532	13226	282	806	1067	0.047	-4.407	8.78381e-17	1.77155e-15	down	chr1	7276466	7277832	+	Cg1g010830.1	--	K13464 jasmonate ZIM domain-containing protein | (RefSeq) protein TIFY 10A-like (A)	PREDICTED: protein TIFY 10A-like [Citrus sinensis]	RecName: Full=Protein TIFY 10A; AltName: Full=Jasmonate ZIM domain-containing protein 1;	SubName: Full=Uncharacterized protein {ECO:0000313|EMBL:ESR39946.1};	--	GO:0005634,nucleus; GO:0003714,transcription corepressor activity; GO:0042742,defense response to bacterium; GO:0009908,flower development; GO:0009867,jasmonic acid mediated signaling pathway; GO:1903507,negative regulation of nucleic acid-templated transcription; GO:0009555,pollen development; GO:1900067,regulation of cellular response to alkaline pH; GO:0031347,regulation of defense response; G…	tify domain
Cg1g010930	0.91	0.28	0.52	0.13	0.1	0.26	59	17	34	8	6	17	0.28	-1.837	0.00806542	0.0228174	down	chr1	7391017	7392855	+	Cg1g010930.1	--	K00784 ribonuclease Z [EC:3.1.26.11] | (RefSeq) uncharacterized LOC107843876 (A)	hypothetical protein CISIN_1g005525mg [Citrus sinensis]	--	SubName: Full=Uncharacterized protein {ECO:0000313|EMBL:KDO64928.1};	--	GO:0016021,integral component of membrane	Domain of unknown function (DUF4220)
Cg1g010980	3.75	4	6.11	10.34	10.81	7.86	145	147	239	368	388	302	2.003	1.003	5.59967e-05	0.000271158	up	chr1	7436493	7439613	-	Cg1g010980.1	--	K11517 (S)-2-hydroxy-acid oxidase [EC:1.1.3.15] | (RefSeq) peroxisomal (S)-2-hydroxy-acid oxidase GLO4-like (A)	PREDICTED: peroxisomal (S)-2-hydroxy-acid oxidase GLO3-like [Citrus sinensis]	RecName: Full=Peroxisomal (S)-2-hydroxy-acid oxidase GLO3; EC=1.1.3.15; AltName: Full=Glycolate oxidase 3; Short=AtGLO3; Short=GOX 3; AltName: Full=Short chain alpha-hydroxy acid oxidase GLO3;	SubName: Full=Uncharacterized protein {ECO:0000313|EMBL:ESR39968.1};	Glycolate oxidase	GO:0005777,peroxisome; GO:0010181,FMN binding; GO:0052853,long-chain-(S)-2-hydroxy-long-chain-acid oxidase activity; GO:0052854,medium-chain-(S)-2-hydroxy-acid oxidase activity; GO:0052852,very-long-chain-(S)-2-hydroxy-acid oxidase activity; GO:0010204,defense response signaling pathway, resistance gene-independent; GO:0042742,defense response to bacterium; GO:0050665,hydrogen peroxide biosynthet…	FMN-dependent dehydrogenase
Cg1g011000	1.32	2.13	2.01	6.5	5.69	3.27	13	20	20	59	52	32	2.711	1.439	0.00353872	0.0111794	up	chr1	7449941	7450411	-	Cg1g011000.1	--	K11517 (S)-2-hydroxy-acid oxidase [EC:1.1.3.15] | (RefSeq) peroxisomal (S)-2-hydroxy-acid oxidase GLO4-like (A)	PREDICTED: peroxisomal (S)-2-hydroxy-acid oxidase GLO3-like [Citrus sinensis]	RecName: Full=Peroxisomal (S)-2-hydroxy-acid oxidase GLO3; EC=1.1.3.15; AltName: Full=Glycolate oxidase 3; Short=AtGLO3; Short=GOX 3; AltName: Full=Short chain alpha-hydroxy acid oxidase GLO3;	SubName: Full=Uncharacterized protein {ECO:0000313|EMBL:ESR39968.1};	Glycolate oxidase	GO:0005777,peroxisome; GO:0010181,FMN binding; GO:0052853,long-chain-(S)-2-hydroxy-long-chain-acid oxidase activity; GO:0052854,medium-chain-(S)-2-hydroxy-acid oxidase activity; GO:0052852,very-long-chain-(S)-2-hydroxy-acid oxidase activity; GO:0010204,defense response signaling pathway, resistance gene-independent; GO:0042742,defense response to bacterium; GO:0050665,hydrogen peroxide biosynthet…	FMN-dependent dehydrogenase
Cg1g011160	1.72	1.71	1.15	6.44	5.58	5.38	121	115	82	418	365	377	3.64	1.864	2.01462e-17	4.25622e-16	up	chr1	7559528	7563747	-	Cg1g011160.1	--	K13459 disease resistance protein RPS2 | (RefSeq) disease resistance protein At4g27190-like (A)	hypothetical protein CUMW_258880 [Citrus unshiu]	RecName: Full=Disease resistance protein At4g27190;	SubName: Full=Uncharacterized protein {ECO:0000313|EMBL:GAY67732.1};	Apoptotic ATPase	GO:0005886,plasma membrane; GO:0043531,ADP binding; GO:0005524,ATP binding; GO:0006952,defense response; GO:0007165,signal transduction	--
Cg1g011170	1.58	2.54	2.39	1.26	0.85	0.94	34	52	52	25	17	20	0.449	-1.154	0.010848	0.0295167	down	chr1	7572579	7574227	-	Cg1g011170.1	--	K17338 receptor expression-enhancing protein 1/2/3/4 | (RefSeq) uncharacterized LOC101760823 (A)	hypothetical protein CUMW_258940 [Citrus unshiu]	--	SubName: Full=Uncharacterized protein {ECO:0000313|EMBL:GAY67741.1};	--	--	EF hand
Cg1g011190	0.96	0.76	0.78	2.89	1.77	2.38	57	43	47	159	98	141	2.703	1.434	5.35171e-06	3.09634e-05	up	chr1	7609540	7612078	+	Cg1g011190.1	--	K13459 disease resistance protein RPS2 | (RefSeq) hypothetical protein (A)	PREDICTED: probable disease resistance protein At4g27220 isoform X1 [Citrus sinensis]	RecName: Full=Probable disease resistance protein At4g27220;	SubName: Full=NB-ARC domain-containing disease resistance protein {ECO:0000313|EMBL:JAV44827.1};	Apoptotic ATPase	GO:0005886,plasma membrane; GO:0043531,ADP binding; GO:0005524,ATP binding; GO:0006952,defense response; GO:0007165,signal transduction	--
Cg1g011200	0.52	0.64	0.63	11.1	12.22	13.11	18	21	22	354	393	451	19.602	4.293	1.06965e-58	1.68507e-56	up	chr1	7630691	7632511	+	Cg1g011200.1	--	K13459 disease resistance protein RPS2 | (RefSeq) hypothetical protein (A)	hypothetical protein CUMW_246900 [Citrus unshiu]	--	SubName: Full=Uncharacterized protein {ECO:0000313|EMBL:GAY66205.1};	--	--	Leucine Rich repeats (2 copies)
Cg1g011210	2.27	3.78	1.58	10.56	14.72	13.02	34	54	24	146	205	194	4.841	2.275	1.49408e-10	1.60776e-09	up	chr1	7632693	7633226	+	Cg1g011210.1	--	K13459 disease resistance protein RPS2 | (RefSeq) hypothetical protein (A)	PREDICTED: uncharacterized protein LOC102624678 isoform X1 [Citrus sinensis]	--	SubName: Full=Uncharacterized protein {ECO:0000313|EMBL:GAY65719.1};	--	--	--
Cg1g011230	1.02	1.1	0.94	13.47	12.79	16.23	114	117	106	1383	1323	1797	13.309	3.734	2.42681e-109	1.3487e-106	up	chr1	7651852	7655863	+	Cg1g011230.1	--	K13459 disease resistance protein RPS2 | (RefSeq) hypothetical protein (A)	PREDICTED: probable disease resistance protein At4g27220 [Citrus sinensis]	RecName: Full=Disease resistance protein RPS2; AltName: Full=Resistance to Pseudomonas syringae protein 2;	SubName: Full=Uncharacterized protein {ECO:0000313|EMBL:KDO40630.1}; Flags: Fragment;	Apoptotic ATPase	GO:0005737,cytoplasm; GO:0005886,plasma membrane; GO:0043531,ADP binding; GO:0005524,ATP binding; GO:0006952,defense response; GO:0042742,defense response to bacterium; GO:0016045,detection of bacterium; GO:0009626,plant-type hypersensitive response; GO:0007165,signal transduction	Leucine Rich repeats (2 copies)
Cg1g011380	0.54	0.43	0.23	9.53	7.85	9.4	30	23	13	492	408	523	21.476	4.425	5.41264e-54	6.76817e-52	up	chr1	7875721	7909591	+	Cg1g011380.1	--	K13459 disease resistance protein RPS2 | (RefSeq) hypothetical protein (A)	hypothetical protein CUMW_251270 [Citrus unshiu]	RecName: Full=Probable disease resistance protein At4g27220;	SubName: Full=Uncharacterized protein {ECO:0000313|EMBL:GAY66747.1};	Apoptotic ATPase	GO:0005886,plasma membrane; GO:0043531,ADP binding; GO:0005524,ATP binding; GO:0006952,defense response; GO:0007165,signal transduction	--
Cg1g011390	0.82	1.04	0.76	3.68	3.79	3.84	19	23	18	79	82	89	4.157	2.056	1.58417e-08	1.34756e-07	up	chr1	7922751	7923938	+	Cg1g011390.1	--	K13459 disease resistance protein RPS2 | (RefSeq) hypothetical protein (A)	PREDICTED: probable disease resistance protein At4g27220 isoform X1 [Citrus sinensis]	RecName: Full=Probable disease resistance protein At4g27220;	SubName: Full=Uncharacterized protein {ECO:0000313|EMBL:KDO48643.1}; Flags: Fragment;	Apoptotic ATPase	GO:0005886,plasma membrane; GO:0043531,ADP binding; GO:0005524,ATP binding; GO:0006952,defense response; GO:0007165,signal transduction	--
Cg1g011400	1.47	0.59	1.24	0	0	0	21	8	18	0	0	0	0.012	-6.408	3.16809e-05	0.000160344	down	chr1	7937349	7938751	+	Cg1g011400.1	--	--	hypothetical protein CICLE_v10021185mg [Citrus clementina]	--	SubName: Full=Uncharacterized protein {ECO:0000313|EMBL:ESR56360.1};	FOG: PPR repeat	--	--
Cg1g011740	0.49	0.54	0.35	0.19	0.14	0.15	50	53	36	18	13	15	0.33	-1.6	0.000694779	0.00263216	down	chr1	8666381	8714381	+	Cg1g011740.1	--	K10706 senataxin [EC:3.6.4.-] | (RefSeq) uncharacterized LOC102613717 (A)	PREDICTED: uncharacterized protein LOC102613717 isoform X2 [Citrus sinensis]	RecName: Full=Probable helicase MAGATAMA 3; EC=3.6.4.-; AltName: Full=SEN1-like protein;	SubName: Full=Uncharacterized protein {ECO:0000313|EMBL:GAY67285.1};	tRNA-splicing endonuclease positive effector (SEN1)	GO:0005634,nucleus; GO:0005524,ATP binding; GO:0004386,helicase activity; GO:0009553,embryo sac development; GO:0010183,pollen tube guidance; GO:0009875,pollen-pistil interaction	AAA domain
Cg1g011760	3.05	4.68	4.69	1.26	1	1.34	342	500	533	130	104	150	0.279	-1.843	4.91787e-15	8.61575e-14	down	chr1	8744618	8750067	+	Cg1g011760.1	--	K10706 senataxin [EC:3.6.4.-] | (RefSeq) uncharacterized LOC102614795 (A)	PREDICTED: uncharacterized protein LOC102614795 [Citrus sinensis]	RecName: Full=Probable helicase MAGATAMA 3; EC=3.6.4.-; AltName: Full=SEN1-like protein;	SubName: Full=Uncharacterized protein {ECO:0000313|EMBL:GAY67285.1};	tRNA-splicing endonuclease positive effector (SEN1)	GO:0005634,nucleus; GO:0005524,ATP binding; GO:0004386,helicase activity; GO:0009553,embryo sac development; GO:0010183,pollen tube guidance; GO:0009875,pollen-pistil interaction	AAA domain
Cg1g011880	0.6	0.95	0.62	0.23	0.15	0.26	188	280	195	65	44	81	0.285	-1.813	3.98113e-09	3.6041e-08	down	chr1	9050243	9070301	+	Cg1g011880.1	--	K10706 senataxin [EC:3.6.4.-] | (RefSeq) hypothetical protein (A)	hypothetical protein CICLE_v10004116mg [Citrus clementina]	RecName: Full=Probable helicase MAGATAMA 3; EC=3.6.4.-; AltName: Full=SEN1-like protein;	SubName: Full=Uncharacterized protein {ECO:0000313|EMBL:ESR33921.1};	tRNA-splicing endonuclease positive effector (SEN1)	GO:0005634,nucleus; GO:0005524,ATP binding; GO:0004386,helicase activity; GO:0009553,embryo sac development; GO:0010183,pollen tube guidance; GO:0009875,pollen-pistil interaction	AAA domain
Cg1g011950	12.05	15.19	13.24	3.33	4.46	3.81	1024	1229	1139	261	352	322	0.275	-1.861	1.3607e-30	6.52845e-29	down	chr1	9117368	9122275	-	Cg1g011950.2	--	K02206 cyclin-dependent kinase 2 [EC:2.7.11.22] | (RefSeq) hypothetical protein (A)	PREDICTED: uncharacterized protein LOC102618301 [Citrus sinensis]	--	SubName: Full=Uncharacterized protein {ECO:0000313|EMBL:KDO57809.1}; Flags: Fragment;	--	--	--
Cg1g011960	3.44	2.87	1.8	0.88	1.17	0.76	178	141	94	42	56	39	0.331	-1.594	8.98952e-06	4.99315e-05	down	chr1	9143406	9146324	+	Cg1g011960.1	--	K00469 inositol oxygenase [EC:1.13.99.1] | (RefSeq) inositol oxygenase 1-like (A)	PREDICTED: inositol oxygenase 1-like [Citrus sinensis]	RecName: Full=Inositol oxygenase 1; EC=1.13.99.1; AltName: Full=Myo-inositol oxygenase 1; Short=AtMIOX1; Short=MI oxygenase 1;	SubName: Full=Uncharacterized protein {ECO:0000313|EMBL:KDO57808.1};	Aldehyde reductase	GO:0005737,cytoplasm; GO:0050113,inositol oxygenase activity; GO:0005506,iron ion binding; GO:0019310,inositol catabolic process; GO:0019853,L-ascorbic acid biosynthetic process	Myo-inositol oxygenase
Cg1g012170	9.08	9.47	11.12	1.26	0.47	0.15	125	124	155	16	6	2	0.06	-4.063	1.47017e-14	2.43491e-13	down	chr1	9432055	9432704	+	Cg1g012170.1	--	K12448 UDP-arabinose 4-epimerase [EC:5.1.3.5] | (RefSeq) probable UDP-arabinose 4-epimerase 1 (A)	hypothetical protein CICLE_v10015422mg [Citrus clementina]	RecName: Full=Metal tolerance protein 3; Short=OsMTP3;	SubName: Full=Uncharacterized protein {ECO:0000313|EMBL:ESR59128.1};	Mitochondrial Fe2+ transporter MMT1 and related transporters (cation diffusion facilitator superfamily)	GO:0016021,integral component of membrane; GO:0005774,vacuolar membrane; GO:0008324,cation transmembrane transporter activity	Cation efflux family
Cg1g012200	0.06	0	0	0.2	0.29	0.19	4	0	0	13	19	13	11.245	3.491	0.00564715	0.0167214	up	chr1	9591231	9593893	+	Cg1g012200.1	--	K04733 interleukin-1 receptor-associated kinase 4 [EC:2.7.11.1] | (RefSeq) MDIS1-interacting receptor like kinase 2-like (A)	PREDICTED: probable leucine-rich repeat receptor-like protein kinase At1g35710 [Citrus sinensis]	RecName: Full=MDIS1-interacting receptor like kinase 2 {ECO:0000303|PubMed:26863186}; Short=AtMIK2 {ECO:0000303|PubMed:26863186}; AltName: Full=Probable LRR receptor-like serine/threonine-protein kinase At4g08850; EC=2.7.11.1 {ECO:0000305}; Flags: Precursor;	SubName: Full=Uncharacterized protein {ECO:0000313|EMBL:GAY66540.1};	--	GO:0016021,integral component of membrane; GO:0016020,membrane; GO:0005886,plasma membrane; GO:0009506,plasmodesma; GO:0090406,pollen tube; GO:0005524,ATP binding; GO:0004674,protein serine/threonine kinase activity	Leucine rich repeat
Cg1g012210	0.17	0	0	1.39	1.87	1.33	4	0	0	31	42	32	26.244	4.714	2.47832e-06	1.51818e-05	up	chr1	9593951	9594747	+	Cg1g012210.1	--	K04733 interleukin-1 receptor-associated kinase 4 [EC:2.7.11.1] | (RefSeq) MDIS1-interacting receptor like kinase 2-like (A)	PREDICTED: probable leucine-rich repeat receptor-like protein kinase At1g35710 [Citrus sinensis]	RecName: Full=MDIS1-interacting receptor like kinase 2 {ECO:0000303|PubMed:26863186}; Short=AtMIK2 {ECO:0000303|PubMed:26863186}; AltName: Full=Probable LRR receptor-like serine/threonine-protein kinase At4g08850; EC=2.7.11.1 {ECO:0000305}; Flags: Precursor;	SubName: Full=Uncharacterized protein {ECO:0000313|EMBL:GAY62792.1};	--	GO:0016021,integral component of membrane; GO:0016020,membrane; GO:0005886,plasma membrane; GO:0009506,plasmodesma; GO:0090406,pollen tube; GO:0005524,ATP binding; GO:0004674,protein serine/threonine kinase activity	Protein tyrosine kinase
Cg1g012280	4.38	9.29	4.24	0.69	0.8	1.03	236	476	231	34	40	55	0.136	-2.883	2.77586e-15	4.97639e-14	down	chr1	9744050	9745575	-	Cg1g012280.1	--	K09286 EREBP-like factor | (RefSeq) hypothetical protein (A)	hypothetical protein CISIN_1g041119mg [Citrus sinensis]	RecName: Full=Dehydration-responsive element-binding protein 3; AltName: Full=Protein TINY 2;	SubName: Full=Uncharacterized protein {ECO:0000313|EMBL:KDO66509.1};	--	GO:0005634,nucleus; GO:0003700,DNA-binding transcription factor activity; GO:0043565,sequence-specific DNA binding; GO:0009873,ethylene-activated signaling pathway; GO:0045893,positive regulation of transcription, DNA-templated; GO:0006351,transcription, DNA-templated	AP2 domain
Cg1g012340	71.43	71.77	64.26	31.7	32.66	35.64	6623	6333	6032	2708	2812	3284	0.462	-1.113	8.43967e-27	3.35691e-25	down	chr1	9800490	9804246	+	Cg1g012340.2	--	K05747 Wiskott-Aldrich syndrome protein | (RefSeq) formin-like protein 5 (A)	hypothetical protein CICLE_v10008049mg [Citrus clementina]	RecName: Full=Ninja-family protein mc410;	SubName: Full=Uncharacterized protein {ECO:0000313|EMBL:GAY49620.1};	--	GO:0005634,nucleus; GO:0007165,signal transduction	TPL-binding domain in jasmonate signalling
Cg1g012950	0.98	0	1.93	6.19	7.02	5.41	6	0	12	35	40	33	6.067	2.601	0.00171049	0.00586088	up	chr1	10382093	10382266	-	Cg1g012950.1	--	--	--	--	--	--	--	--
Cg1g012960	55.12	58.53	46.01	202.1	233.78	242.17	2525	2552	2134	8530	9944	11024	4.076	2.027	2.82562e-53	3.46823e-51	up	chr1	10382625	10384584	-	Cg1g012960.1	--	--	PREDICTED: auxin-repressed 12.5 kDa protein isoform X3 [Citrus sinensis]	RecName: Full=Dormancy-associated protein homolog 4 {ECO:0000305}; AltName: Full=DRM1 homolog 4 {ECO:0000305};	SubName: Full=Uncharacterized protein {ECO:0000313|EMBL:GAY60356.1};	--	--	--
Cg1g013010	1.69	1.55	1.7	1.07	0.45	0.71	48	42	49	28	12	20	0.431	-1.213	0.0105271	0.028749	down	chr1	10406588	10407394	-	Cg1g013010.1	--	K14488 SAUR family protein | (RefSeq) auxin-responsive protein SAUR50-like (A)	hypothetical protein CICLE_v10026743mg [Citrus clementina]	--	SubName: Full=Uncharacterized protein {ECO:0000313|EMBL:GAY60350.1};	--	--	Auxin responsive protein
Cg1g013160	90.5	80.54	97.57	0.8	2.4	3.18	4184	3544	4567	34	103	146	0.023	-5.451	1.94188e-23	6.38999e-22	down	chr1	10534219	10535926	-	Cg1g013160.2	--	--	PREDICTED: uncharacterized protein LOC102623479 [Citrus sinensis]	--	SubName: Full=Uncharacterized protein {ECO:0000313|EMBL:ESR40027.1};	--	--	--
Cg1g013170	0.56	0.39	1.4	2.34	1.99	3.54	9	6	23	35	30	57	3.214	1.684	0.00756353	0.0216146	up	chr1	10543108	10543692	+	Cg1g013170.1	--	--	hypothetical protein CICLE_v10026853mg [Citrus clementina]	--	SubName: Full=Uncharacterized protein {ECO:0000313|EMBL:GAY60337.1};	--	--	Late embryogenesis abundant protein
Cg1g013380	39.52	42.09	39.31	20.18	18.7	20.41	3728	3779	3754	1754	1638	1913	0.47	-1.089	1.54757e-33	8.82116e-32	down	chr1	10666412	10673269	-	Cg1g013380.1	--	K04733 interleukin-1 receptor-associated kinase 4 [EC:2.7.11.1] | (Kazusa) Lj1g3v5061290.1; - (A)	hypothetical protein CISIN_1g0080552mg, partial [Citrus sinensis]	RecName: Full=Protein STRUBBELIG-RECEPTOR FAMILY 6; AltName: Full=Leucine-rich repeat receptor kinase-like protein SRF6; Flags: Precursor;	SubName: Full=Uncharacterized protein {ECO:0000313|EMBL:KDO53739.1}; Flags: Fragment;	--	GO:0016021,integral component of membrane; GO:0005524,ATP binding; GO:0004675,transmembrane receptor protein serine/threonine kinase activity; GO:0007166,cell surface receptor signaling pathway; GO:0006468,protein phosphorylation	--
Cg1g013420	1.03	1.45	1.22	0.31	0.1	0.05	87	116	104	24	8	4	0.118	-3.084	5.02812e-08	3.98564e-07	down	chr1	10689379	10694860	-	Cg1g013420.1	--	K01535 H+-transporting ATPase [EC:3.6.3.6] | (RefSeq) hypothetical protein (A)	hypothetical protein DCAR_016530 [Daucus carota subsp. sativus]	RecName: Full=ATPase 10, plasma membrane-type; EC=3.6.3.6; AltName: Full=Proton pump 10;	RecName: Full=Plasma membrane ATPase {ECO:0000256|RuleBase:RU362083}; EC=3.6.3.6 {ECO:0000256|RuleBase:RU362083};	Plasma membrane H+-transporting ATPase	GO:0009507,chloroplast; GO:0016021,integral component of membrane; GO:0009705,plant-type vacuole membrane; GO:0009506,plasmodesma; GO:0005524,ATP binding; GO:0015662,ATPase activity, coupled to transmembrane movement of ions, phosphorylative mechanism; GO:0019829,cation-transporting ATPase activity; GO:0008553,proton-exporting ATPase activity, phosphorylative mechanism; GO:0046872,metal ion bindi…	Cation transporter/ATPase, N-terminus
Cg1g013430	0.02	0.05	0.07	0	0	0	2	6	9	0	0	0	0.033	-4.939	0.0142917	0.0374358	down	chr1	10697074	10704984	-	Cg1g013430.1	--	K01535 H+-transporting ATPase [EC:3.6.3.6] | (RefSeq) ATPase 11, plasma membrane-type-like (A)	PREDICTED: ATPase 11, plasma membrane-type-like [Pyrus x bretschneideri]	RecName: Full=Plasma membrane ATPase; EC=3.6.3.6; AltName: Full=Proton pump;	SubName: Full=Uncharacterized protein {ECO:0000313|EMBL:ESR40063.1}; Flags: Fragment;	Plasma membrane H+-transporting ATPase	GO:0016021,integral component of membrane; GO:0005886,plasma membrane; GO:0005524,ATP binding; GO:0008553,proton-exporting ATPase activity, phosphorylative mechanism; GO:0046872,metal ion binding; GO:0006754,ATP biosynthetic process	E1-E2 ATPase
Cg1g013440	0.17	0.21	0.06	19.12	21.64	26.57	15	18	5	1567	1787	2348	149.159	7.221	1.27758e-122	8.24532e-120	up	chr1	10706235	10711910	-	Cg1g013440.1	--	K16224 senescence-induced receptor-like serine/threonine-protein kinase | (RefSeq) senescence-induced receptor-like serine/threonine-protein kinase (A)	hypothetical protein CISIN_1g0409221mg, partial [Citrus sinensis]	RecName: Full=Putative leucine-rich repeat receptor-like serine/threonine-protein kinase At2g19230; EC=2.7.11.1; Flags: Precursor;	SubName: Full=Uncharacterized protein {ECO:0000313|EMBL:KDO40727.1}; Flags: Fragment;	--	GO:0016021,integral component of membrane; GO:0005886,plasma membrane; GO:0005524,ATP binding; GO:0004674,protein serine/threonine kinase activity	Carbohydrate-binding protein of the ER
Cg1g013450	0.08	0.08	0.09	4.02	3.04	4.03	6	6	7	285	217	308	42.53	5.41	2.69715e-39	1.99859e-37	up	chr1	10722008	10727203	-	Cg1g013450.1	--	K04733 interleukin-1 receptor-associated kinase 4 [EC:2.7.11.1] | (RefSeq) LRR receptor-like serine/threonine-protein kinase IOS1 (A)	hypothetical protein CISIN_1g0028871mg, partial [Citrus sinensis]	RecName: Full=LRR receptor-like serine/threonine-protein kinase IOS1 {ECO:0000303|PubMed:21711359}; EC=2.7.11.- {ECO:0000255|PROSITE-ProRule:PRU00159}; AltName: Full=Protein IMPAIRED OOMYCETE SUSCEPTIBILITY 1 {ECO:0000303|PubMed:21711359}; Flags: Precursor;	SubName: Full=Uncharacterized protein {ECO:0000313|EMBL:KDO53734.1}; Flags: Fragment;	--	GO:0016021,integral component of membrane; GO:0005886,plasma membrane; GO:0090406,pollen tube; GO:0005524,ATP binding; GO:0042803,protein homodimerization activity; GO:0004674,protein serine/threonine kinase activity; GO:0009738,abscisic acid-activated signaling pathway; GO:0002229,defense response to oomycetes; GO:0009788,negative regulation of abscisic acid-activated signaling pathway; GO:19022…	Carbohydrate-binding protein of the ER
Cg1g013460	0	0	0	3.81	2.84	4.97	0	0	0	32	24	45	181.993	7.508	2.6904e-08	2.21601e-07	up	chr1	10736174	10736554	-	Cg1g013460.1	--	K16224 senescence-induced receptor-like serine/threonine-protein kinase | (RefSeq) FRK1; FLG22-induced receptor-like kinase 1 (A)	PREDICTED: putative leucine-rich repeat receptor-like protein kinase At2g19210 [Citrus sinensis]	RecName: Full=Senescence-induced receptor-like serine/threonine-protein kinase; AltName: Full=FLG22-induced receptor-like kinase 1; Flags: Precursor;	SubName: Full=Uncharacterized protein {ECO:0000313|EMBL:KDO53733.1}; Flags: Fragment;	--	GO:0016021,integral component of membrane; GO:0005524,ATP binding; GO:0004674,protein serine/threonine kinase activity; GO:0042742,defense response to bacterium	--
Cg1g013500	0.08	0.18	0.23	0.75	1.3	1.04	8	16	22	66	115	99	6.098	2.608	2.27461e-08	1.89302e-07	up	chr1	10765693	10770500	-	Cg1g013500.1	--	K04733 interleukin-1 receptor-associated kinase 4 [EC:2.7.11.1] | (RefSeq) probable LRR receptor-like serine/threonine-protein kinase At1g05700 (A)	PREDICTED: probable LRR receptor-like protein kinase At1g51890 [Citrus sinensis]	RecName: Full=Probable LRR receptor-like serine/threonine-protein kinase At1g51880; EC=2.7.11.1; Flags: Precursor;	SubName: Full=Uncharacterized protein {ECO:0000313|EMBL:GAY56441.1};	--	GO:0016021,integral component of membrane; GO:0005524,ATP binding; GO:0004674,protein serine/threonine kinase activity	Carbohydrate-binding protein of the ER
Cg1g013580	9.92	2.46	2.95	124.81	128.94	161.05	216	51	65	2504	2607	3485	25.751	4.687	5.03737e-13	7.07744e-12	up	chr1	10847079	10847879	+	Cg1g013580.1	--	--	hypothetical protein CICLE_v10026890mg [Citrus clementina]	--	SubName: Full=Uncharacterized protein {ECO:0000313|EMBL:GAY33298.1};	--	--	--
Cg1g013590	7.4	2.46	7.84	99.56	93.5	138.54	98	31	105	1214	1149	1822	17.881	4.16	5.9753e-34	3.45514e-32	up	chr1	10850096	10850647	+	Cg1g013590.1	--	--	hypothetical protein CICLE_v10026882mg [Citrus clementina]	--	SubName: Full=Uncharacterized protein {ECO:0000313|EMBL:GAY56429.1};	--	--	--
Cg1g013850	29.03	29.87	28.75	63.1	68.36	66.38	1586	1553	1590	3176	3468	3604	2.165	1.114	1.01172e-34	6.02425e-33	up	chr1	11019845	11022395	-	Cg1g013850.1	--	--	PREDICTED: clavaminate synthase-like protein At3g21360 [Citrus sinensis]	RecName: Full=Clavaminate synthase-like protein At3g21360; EC=1.-.-.-;	SubName: Full=Uncharacterized protein {ECO:0000313|EMBL:GAY56401.1};	--	GO:0005634,nucleus; GO:0046872,metal ion binding; GO:0016491,oxidoreductase activity	Taurine catabolism dioxygenase TauD, TfdA family
Cg1g013860	40.91	40.79	36.97	21.6	20.11	17.36	1295	1229	1185	630	591	546	0.476	-1.07	8.01475e-17	1.62628e-15	down	chr1	11023267	11025079	-	Cg1g013860.1	--	--	PREDICTED: clavaminate synthase-like protein At3g21360 [Citrus sinensis]	RecName: Full=Clavaminate synthase-like protein At3g21360; EC=1.-.-.-;	SubName: Full=Uncharacterized protein {ECO:0000313|EMBL:GAY56399.1};	--	GO:0005634,nucleus; GO:0046872,metal ion binding; GO:0016491,oxidoreductase activity	Taurine catabolism dioxygenase TauD, TfdA family
Cg1g013870	0.76	0.84	1.21	0.23	0.19	0.16	43	45	69	12	10	9	0.198	-2.335	3.21019e-06	1.93395e-05	down	chr1	11028153	11030659	+	Cg1g013870.1	--	--	hypothetical protein CUMW_171620 [Citrus unshiu]	--	SubName: Full=Uncharacterized protein {ECO:0000313|EMBL:GAY56398.1};	--	--	--
Cg1g013930	251.55	222.37	216.5	91.84	129.55	132.61	14258	11996	12423	4796	6818	7469	0.492	-1.023	3.64485e-10	3.73579e-09	down	chr1	11075264	11078945	-	Cg1g013930.1	--	K08869 aarF domain-containing kinase | (RefSeq) predicted protein (A)	hypothetical protein CISIN_1g0164771mg, partial [Citrus sinensis]	RecName: Full=Transcription factor MYBS3 {ECO:0000303|PubMed:12172034}; AltName: Full=Myb-related protein S3 {ECO:0000303|PubMed:12172034}; Short=OsMYBS3 {ECO:0000303|PubMed:12172034};	SubName: Full=Uncharacterized protein {ECO:0000313|EMBL:KDO51783.1}; Flags: Fragment;	--	GO:0005634,nucleus; GO:0003677,DNA binding; GO:0003700,DNA-binding transcription factor activity; GO:0046872,metal ion binding; GO:0045892,negative regulation of transcription, DNA-templated; GO:0009723,response to ethylene; GO:0009739,response to gibberellin; GO:0009744,response to sucrose; GO:0006351,transcription, DNA-templated	--
Cg1g013940	60.93	86.45	50.16	30.67	29.54	39.78	7088	9571	5907	3287	3191	4598	0.487	-1.038	2.96747e-07	2.0839e-06	down	chr1	11084171	11090739	-	Cg1g013940.1	--	K00029 malate dehydrogenase (oxaloacetate-decarboxylating)(NADP+) [EC:1.1.1.40] | (RefSeq) hypothetical protein (A)	hypothetical protein CISIN_1g006454mg [Citrus sinensis]	RecName: Full=NADP-dependent malic enzyme, chloroplastic; Short=NADP-ME; EC=1.1.1.40; Flags: Precursor;	RecName: Full=Malic enzyme {ECO:0000256|RuleBase:RU003426};	NADP+-dependent malic enzyme	GO:0009507,chloroplast; GO:0004471,malate dehydrogenase (decarboxylating) (NAD+) activity; GO:0004473,malate dehydrogenase (decarboxylating) (NADP+) activity; GO:0046872,metal ion binding; GO:0051287,NAD binding; GO:0008948,oxaloacetate decarboxylase activity; GO:0006108,malate metabolic process; GO:0006090,pyruvate metabolic process	Malic enzyme, NAD binding domain
Cg1g014190	7.42	6.5	12.18	2.99	1.52	1.92	210	175	349	78	40	54	0.235	-2.086	3.71305e-09	3.37668e-08	down	chr1	11279407	11280208	-	Cg1g014190.1	--	K09286 EREBP-like factor | (RefSeq) ethylene-responsive transcription factor TINY (A)	PREDICTED: ethylene-responsive transcription factor ERF036 [Citrus sinensis]	RecName: Full=Dehydration-responsive element-binding protein 3; AltName: Full=Protein TINY 2;	SubName: Full=Uncharacterized protein {ECO:0000313|EMBL:GAY51103.1};	--	GO:0005634,nucleus; GO:0003700,DNA-binding transcription factor activity; GO:0043565,sequence-specific DNA binding; GO:0009873,ethylene-activated signaling pathway; GO:0045893,positive regulation of transcription, DNA-templated; GO:0006351,transcription, DNA-templated	AP2 domain
Cg1g014270	8.28	9.29	6.68	18.1	17.13	23.51	300	320	245	604	576	846	2.328	1.219	1.0421e-09	1.01457e-08	up	chr1	11318733	11320396	-	Cg1g014270.1	--	K09873 aquaporin TIP | (RefSeq) hypothetical protein (A)	hypothetical protein CICLE_v10026351mg [Citrus clementina]	RecName: Full=Aquaporin TIP2-1; AltName: Full=Delta-tonoplast intrinsic protein; Short=Delta-TIP; AltName: Full=Tonoplast intrinsic protein 2-1; Short=AtTIP2;1; Contains: RecName: Full=Aquaporin TIP2-1, N-terminally processed;	SubName: Full=Uncharacterized protein {ECO:0000313|EMBL:ESR40157.1};	Aquaporin (major intrinsic protein family)	GO:0005618,cell wall; GO:0042807,central vacuole; GO:0009507,chloroplast; GO:0009941,chloroplast envelope; GO:0005794,Golgi apparatus; GO:0005887,integral component of plasma membrane; GO:0009505,plant-type cell wall; GO:0009705,plant-type vacuole membrane; GO:0005886,plasma membrane; GO:0009506,plasmodesma; GO:0000326,protein storage vacuole; GO:0005774,vacuolar membrane; GO:0005773,vacuole; GO:…	Major intrinsic protein
Cg1g014570	13.89	17.32	21.47	8.59	10.1	7.9	444	527	695	253	300	251	0.484	-1.047	3.71261e-07	2.5791e-06	down	chr1	11526170	11527177	-	Cg1g014570.1	--	K10418 dynein light chain LC8-type | (RefSeq) hypothetical protein (A)	hypothetical protein CICLE_v10026831mg [Citrus clementina]	RecName: Full=Dynein 8 kDa light chain, flagellar outer arm;	SubName: Full=Uncharacterized protein {ECO:0000313|EMBL:ESR40199.1};	Dynein light chain type 1	GO:0005930,axoneme; GO:0097014,ciliary plasm; GO:0030286,dynein complex; GO:0005874,microtubule; GO:0031514,motile cilium; GO:0003774,motor activity; GO:0007017,microtubule-based process; GO:0044458,motile cilium assembly	Dynein light chain type 1
Cg1g014640	20.07	24.2	14.65	5.49	6.78	6.01	2465	2829	1821	621	773	733	0.298	-1.748	3.57646e-20	9.31697e-19	down	chr1	11578733	11584103	-	Cg1g014640.2	--	K04733 interleukin-1 receptor-associated kinase 4 [EC:2.7.11.1] | (RefSeq) proline-rich receptor-like protein kinase PERK15 (A)	hypothetical protein CUMW_132190 [Citrus unshiu]	RecName: Full=Proline-rich receptor-like protein kinase PERK1; EC=2.7.11.1; AltName: Full=Proline-rich extensin-like receptor kinase 1; Short=AtPERK1;	SubName: Full=Uncharacterized protein {ECO:0000313|EMBL:GAY51167.1};	Serine/threonine protein kinase	GO:0016021,integral component of membrane; GO:0005886,plasma membrane; GO:0005524,ATP binding; GO:0004672,protein kinase activity; GO:0004674,protein serine/threonine kinase activity; GO:0004675,transmembrane receptor protein serine/threonine kinase activity; GO:0007166,cell surface receptor signaling pathway; GO:0046777,protein autophosphorylation; GO:0009620,response to fungus; GO:0009611,respo…	--
Cg1g014800	5.76	6.67	3.54	17.25	20.98	18.28	487	536	303	1343	1646	1535	3.397	1.764	1.23078e-15	2.28849e-14	up	chr1	11672767	11684306	-	Cg1g014800.1	--	K04733 interleukin-1 receptor-associated kinase 4 [EC:2.7.11.1] | (RefSeq) hypothetical protein (A)	hypothetical protein CISIN_1g046791mg [Citrus sinensis]	RecName: Full=G-type lectin S-receptor-like serine/threonine-protein kinase CES101; EC=2.7.11.1; AltName: Full=Protein CALLUS EXPRESSION OF RBCS 101; Flags: Precursor;	SubName: Full=Uncharacterized protein {ECO:0000313|EMBL:KDO56866.1};	--	GO:0016021,integral component of membrane; GO:0005886,plasma membrane; GO:0005524,ATP binding; GO:0005516,calmodulin binding; GO:0030246,carbohydrate binding; GO:0004674,protein serine/threonine kinase activity; GO:0045087,innate immune response; GO:0006468,protein phosphorylation; GO:0009620,response to fungus	Protein kinase domain
Cg1g014950	1.96	1.02	1.4	5.13	6.6	5.26	91	45	66	220	285	243	3.708	1.891	1.4955e-10	1.60776e-09	up	chr1	11834372	11835689	+	Cg1g014950.1	--	--	hypothetical protein CISIN_1g027729mg [Citrus sinensis]	--	SubName: Full=Uncharacterized protein {ECO:0000313|EMBL:KDO51223.1};	--	GO:0016021,integral component of membrane	Late embryogenesis abundant protein
Cg1g014990	1.18	1.54	0.88	0.39	0.08	0.18	33	41	25	10	2	5	0.171	-2.547	0.0003296	0.0013455	down	chr1	11852411	11854073	-	Cg1g014990.1	--	--	hypothetical protein CUMW_132550 [Citrus unshiu]	RecName: Full=Cation/H(+) antiporter 11; AltName: Full=Protein CATION/H+ EXCHANGER 11; Short=AtCHX11;	SubName: Full=Uncharacterized protein {ECO:0000313|EMBL:GAY51211.1};	Predicted K+/H+-antiporter	GO:0012505,endomembrane system; GO:0016021,integral component of membrane; GO:0015299,solute:proton antiporter activity; GO:0015672,monovalent inorganic cation transport; GO:0006813,potassium ion transport; GO:0006885,regulation of pH	--
Cg1g015020	10.4	11.86	4.4	34.43	24.25	32.28	175	190	75	534	379	540	3.275	1.712	2.46243e-07	1.75824e-06	up	chr1	11866271	11866831	-	Cg1g015020.1	--	K20843 hydroxyproline O-galactosyltransferase 2/3/4/5/6 [EC:2.4.1.-] | (RefSeq) hypothetical protein (A)	hypothetical protein CICLE_v10026747mg [Citrus clementina]	--	SubName: Full=Uncharacterized protein {ECO:0000313|EMBL:ESR40270.1};	--	--	--
Cg1g015050	0.09	1.18	0.85	7.45	6.14	5.56	2	26	20	159	132	128	8.733	3.126	6.18767e-08	4.83959e-07	up	chr1	11889252	11889907	-	Cg1g015050.1	--	K20843 hydroxyproline O-galactosyltransferase 2/3/4/5/6 [EC:2.4.1.-] | (RefSeq) hypothetical protein (A)	hypothetical protein CUMW_132590 [Citrus unshiu]	--	SubName: Full=Uncharacterized protein {ECO:0000313|EMBL:GAY51222.1};	--	--	--
Cg1g015140	0.77	0	0.33	3.7	1.77	1.99	7	0	3	31	15	18	6.422	2.683	0.0061404	0.0179843	up	chr1	11943634	11944202	+	Cg1g015140.1	--	--	PREDICTED: B3 domain-containing transcription factor VRN1 isoform X1 [Citrus sinensis]	--	SubName: Full=Uncharacterized protein {ECO:0000313|EMBL:ESR36358.1}; Flags: Fragment;	--	GO:0005634,nucleus; GO:0003677,DNA binding; GO:0006355,regulation of transcription, DNA-templated; GO:0006351,transcription, DNA-templated	--
Cg1g015170	0.61	1.35	1.21	0.49	0.28	0.3	49	103	98	36	21	24	0.324	-1.625	0.000283441	0.00117627	down	chr1	11952384	11956672	-	Cg1g015170.2	--	K17471 sulfate transporter 3 | (RefSeq) hypothetical protein (A)	hypothetical protein CICLE_v100274021mg, partial [Citrus clementina]	RecName: Full=Probable sulfate transporter 3.4;	SubName: Full=Uncharacterized protein {ECO:0000313|EMBL:ESR40286.1}; Flags: Fragment;	Sulfate/bicarbonate/oxalate exchanger SAT-1 and related transporters (SLC26 family)	GO:0005887,integral component of plasma membrane; GO:0009506,plasmodesma; GO:0008271,secondary active sulfate transmembrane transporter activity; GO:0015116,sulfate transmembrane transporter activity; GO:0015293,symporter activity	Sulfate permease family
Cg1g015220	14.13	15.57	13.93	7.08	5.86	4.68	574	602	573	265	221	189	0.386	-1.372	5.09883e-14	7.89113e-13	down	chr1	12038527	12040786	+	Cg1g015220.1	--	K17302 coatomer subunit beta' | (RefSeq) coatomer subunit beta'-2-like (A)	PREDICTED: coatomer subunit beta'-2-like [Citrus sinensis]	RecName: Full=Coatomer subunit beta'-2; AltName: Full=Beta'-coat protein 2; Short=Beta'-COP 2;	SubName: Full=Uncharacterized protein {ECO:0000313|EMBL:KDO48856.1};	Vesicle coat complex COPI, beta' subunit	GO:0030126,COPI vesicle coat; GO:0000139,Golgi membrane; GO:0005198,structural molecule activity; GO:0006888,ER to Golgi vesicle-mediated transport; GO:0006891,intra-Golgi vesicle-mediated transport; GO:0006886,intracellular protein transport; GO:0006890,retrograde vesicle-mediated transport, Golgi to ER	WD domain, G-beta repeat
Cg1g015500	14.4	11.87	15.52	45.09	41.64	48.37	1282	1006	1399	3699	3443	4280	3.096	1.631	1.83556e-31	9.27373e-30	up	chr1	12202639	12271143	+	Cg1g015500.1	--	K13420 LRR receptor-like serine/threonine-protein kinase FLS2 [EC:2.7.11.1] | (RefSeq) probable LRR receptor-like serine/threonine-protein kinase At3g47570 (A)	PREDICTED: LRR receptor-like serine/threonine-protein kinase EFR isoform X1 [Citrus sinensis]	RecName: Full=LRR receptor-like serine/threonine-protein kinase FLS2; EC=2.7.11.1; AltName: Full=Protein FLAGELLIN-SENSING 2; AltName: Full=Protein FLAGELLIN-SENSITIVE 2; Flags: Precursor;	SubName: Full=Uncharacterized protein {ECO:0000313|EMBL:GAY59873.1};	--	GO:0005768,endosome; GO:0010008,endosome membrane; GO:0016021,integral component of membrane; GO:0016020,membrane; GO:0005886,plasma membrane; GO:0005524,ATP binding; GO:0004675,transmembrane receptor protein serine/threonine kinase activity; GO:0052544,defense response by callose deposition in cell wall; GO:0042742,defense response to bacterium; GO:0016045,detection of bacterium; GO:0006898,rece…	Leucine rich repeat
Cg1g015510	2.53	0.8	1.35	3.64	3.5	4.5	206	62	111	273	264	364	2.371	1.245	0.00108504	0.00393269	up	chr1	12293951	12300490	+	Cg1g015510.1	--	K13420 LRR receptor-like serine/threonine-protein kinase FLS2 [EC:2.7.11.1] | (RefSeq) probable LRR receptor-like serine/threonine-protein kinase At3g47570 (A)	PREDICTED: LRR receptor-like serine/threonine-protein kinase EFR isoform X1 [Citrus sinensis]	RecName: Full=Probable LRR receptor-like serine/threonine-protein kinase At3g47570; EC=2.7.11.1; Flags: Precursor;	SubName: Full=Uncharacterized protein {ECO:0000313|EMBL:GAY69164.1};	--	GO:0016021,integral component of membrane; GO:0005886,plasma membrane; GO:0005524,ATP binding; GO:0004674,protein serine/threonine kinase activity	Leucine rich repeat
Cg1g015520	1.4	0.98	1.09	36.31	32.26	44.94	179	120	142	4286	3837	5721	31.266	4.967	4.77701e-155	5.03019e-152	up	chr1	12308253	12345139	+	Cg1g015520.1	--	K13420 LRR receptor-like serine/threonine-protein kinase FLS2 [EC:2.7.11.1] | (RefSeq) probable LRR receptor-like serine/threonine-protein kinase At3g47570 (A)	hypothetical protein CUMW_235270 [Citrus unshiu]	RecName: Full=LRR receptor-like serine/threonine-protein kinase GSO2 {ECO:0000303|PubMed:18088309}; EC=2.7.11.1 {ECO:0000255|PROSITE-ProRule:PRU00159}; AltName: Full=Protein EMBRYO SAC DEVELOPMENT ARREST 23 {ECO:0000303|PubMed:15634699}; AltName: Full=Protein GASSHO 2 {ECO:0000303|PubMed:18088309}; Flags: Precursor;	SubName: Full=Uncharacterized protein {ECO:0000313|EMBL:GAY64675.1};	--	GO:0048226,Casparian strip; GO:0016021,integral component of membrane; GO:0005886,plasma membrane; GO:0005524,ATP binding; GO:0004674,protein serine/threonine kinase activity; GO:0071555,cell wall organization; GO:0009793,embryo development ending in seed dormancy; GO:0009553,embryo sac development; GO:0090558,plant epidermis development; GO:0051302,regulation of cell division; GO:0042659,regulat…	Leucine rich repeat
Cg1g015530	0.08	0.12	0.3	8.49	8.92	10.87	2	3	8	208	220	287	54.917	5.779	1.2895e-32	7.04892e-31	up	chr1	12355816	12356754	+	Cg1g015530.1	--	K13420 LRR receptor-like serine/threonine-protein kinase FLS2 [EC:2.7.11.1] | (RefSeq) probable LRR receptor-like serine/threonine-protein kinase At3g47570 (A)	hypothetical protein CISIN_1g023644mg [Citrus sinensis]	RecName: Full=Leucine-rich repeat receptor-like serine/threonine-protein kinase BAM2; EC=2.7.11.1; AltName: Full=Protein BARELY ANY MERISTEM 2; Flags: Precursor;	SubName: Full=Uncharacterized protein {ECO:0000313|EMBL:KDO38679.1};	--	GO:0016021,integral component of membrane; GO:0005886,plasma membrane; GO:0005524,ATP binding; GO:0004674,protein serine/threonine kinase activity; GO:0033612,receptor serine/threonine kinase binding; GO:0030154,cell differentiation; GO:0048437,floral organ development; GO:0048229,gametophyte development; GO:0010075,regulation of meristem growth	Leucine rich repeat
Cg1g015570	10.31	4.96	8.75	49.4	47.33	58.07	1014	464	871	4477	4323	5676	6.16	2.623	1.04345e-27	4.395e-26	up	chr1	12383260	12465063	+	Cg1g015570.1	--	K13420 LRR receptor-like serine/threonine-protein kinase FLS2 [EC:2.7.11.1] | (RefSeq) probable LRR receptor-like serine/threonine-protein kinase At3g47570 (A)	hypothetical protein CUMW_197790 [Citrus unshiu]	RecName: Full=Probable LRR receptor-like serine/threonine-protein kinase At3g47570; EC=2.7.11.1; Flags: Precursor;	SubName: Full=Uncharacterized protein {ECO:0000313|EMBL:GAY59873.1};	--	GO:0016021,integral component of membrane; GO:0005886,plasma membrane; GO:0005524,ATP binding; GO:0004674,protein serine/threonine kinase activity	Leucine rich repeat
Cg1g015580	1.29	0.68	1.19	4.38	3.84	5.66	30	15	28	94	83	131	4.209	2.073	1.33751e-07	9.97745e-07	up	chr1	12505675	12506334	-	Cg1g015580.1	--	K13420 LRR receptor-like serine/threonine-protein kinase FLS2 [EC:2.7.11.1] | (RefSeq) probable LRR receptor-like serine/threonine-protein kinase At3g47570 (A)	hypothetical protein CUMW_248580 [Citrus unshiu]	RecName: Full=Putative leucine-rich repeat receptor-like serine/threonine-protein kinase At2g24130; EC=2.7.11.1; Flags: Precursor;	SubName: Full=Uncharacterized protein {ECO:0000313|EMBL:GAY66416.1};	--	GO:0016021,integral component of membrane; GO:0005886,plasma membrane; GO:0005524,ATP binding; GO:0004674,protein serine/threonine kinase activity	--
Cg1g015590	10.99	6.51	9.42	36.38	34.43	54.51	1025	578	890	3127	2982	5053	4.458	2.156	8.99241e-20	2.28024e-18	up	chr1	12534477	12539523	+	Cg1g015590.1	--	K13420 LRR receptor-like serine/threonine-protein kinase FLS2 [EC:2.7.11.1] | (RefSeq) probable LRR receptor-like serine/threonine-protein kinase At3g47570 (A)	PREDICTED: probable LRR receptor-like serine/threonine-protein kinase At3g47570 isoform X3 [Citrus sinensis]	RecName: Full=Probable LRR receptor-like serine/threonine-protein kinase At3g47570; EC=2.7.11.1; Flags: Precursor;	SubName: Full=Uncharacterized protein {ECO:0000313|EMBL:GAY68466.1};	--	GO:0016021,integral component of membrane; GO:0005886,plasma membrane; GO:0005524,ATP binding; GO:0004674,protein serine/threonine kinase activity	Leucine rich repeat
Cg1g015600	0.66	0.83	0.22	6.92	6.68	8.01	15	18	5	145	141	181	12.205	3.609	6.82148e-18	1.4883e-16	up	chr1	12547016	12547659	+	Cg1g015600.1	--	--	hypothetical protein CISIN_1g032746mg [Citrus sinensis]	--	SubName: Full=Uncharacterized protein {ECO:0000313|EMBL:GAY68425.1};	--	--	--
Cg1g015610	2.05	1.63	2.43	15.53	16.23	16.66	65	49	78	453	477	524	7.576	2.921	2.106e-44	1.86437e-42	up	chr1	12547785	12549486	+	Cg1g015610.1	--	--	--	--	--	--	--	--
Cg1g015630	1.17	1.38	0.88	7.95	8.71	8.95	42	47	32	262	289	318	7.158	2.84	7.1882e-30	3.29095e-28	up	chr1	12564805	12566518	+	Cg1g015630.1	--	--	PREDICTED: uncharacterized protein LOC102610812 [Citrus sinensis]	--	SubName: Full=Uncharacterized protein {ECO:0000313|EMBL:GAY68425.1};	--	--	--
Cg1g015650	2.41	3.18	0.7	0	0	0	27	34	8	0	0	0	0.008	-6.979	3.48725e-06	2.08453e-05	down	chr1	12616773	12617090	+	Cg1g015650.1	--	--	hypothetical protein CICLE_v10033173mg [Citrus clementina]	--	SubName: Full=Uncharacterized protein {ECO:0000313|EMBL:ESR49608.1};	--	--	Pectate lyase, N terminus
Cg1g015660	2.48	2.25	1.52	0	0	0	37	32	23	0	0	0	0.006	-7.386	5.43914e-08	4.29274e-07	down	chr1	12617398	12618553	+	Cg1g015660.1	--	--	hypothetical protein CISIN_1g0444032mg, partial [Citrus sinensis]	--	SubName: Full=Uncharacterized protein {ECO:0000313|EMBL:KDO47836.1}; Flags: Fragment;	--	--	--
Cg1g015670	19.3	13.74	18.01	74.15	67.59	81.95	1535	1040	1450	5432	4990	6475	4.193	2.068	2.68027e-38	1.9429e-36	up	chr1	12636059	12642339	+	Cg1g015670.1	--	K13420 LRR receptor-like serine/threonine-protein kinase FLS2 [EC:2.7.11.1] | (RefSeq) probable LRR receptor-like serine/threonine-protein kinase At3g47570 (A)	PREDICTED: probable LRR receptor-like serine/threonine-protein kinase At3g47570 isoform X4 [Citrus sinensis]	RecName: Full=Probable LRR receptor-like serine/threonine-protein kinase At3g47570; EC=2.7.11.1; Flags: Precursor;	SubName: Full=Uncharacterized protein {ECO:0000313|EMBL:GAY66422.1}; Flags: Fragment;	--	GO:0016021,integral component of membrane; GO:0005886,plasma membrane; GO:0005524,ATP binding; GO:0004674,protein serine/threonine kinase activity	Leucine rich repeat
Cg1g015680	0	0.15	0	1.26	1.25	0.44	0	1	0	8	8	3	17.808	4.154	0.0197269	0.0490829	up	chr1	12647103	12647297	+	Cg1g015680.1	--	--	--	--	--	--	--	--
Cg1g015810	3.12	4.69	4.19	12.03	12.73	7.85	155	222	211	551	588	388	2.606	1.382	8.46681e-09	7.43615e-08	up	chr1	12868153	12869561	-	Cg1g015810.1	--	K04733 interleukin-1 receptor-associated kinase 4 [EC:2.7.11.1] | (RefSeq) probable receptor-like protein kinase At1g30570 (A)	PREDICTED: F-box/kelch-repeat protein At1g15670-like [Citrus sinensis]	RecName: Full=F-box/kelch-repeat protein At1g15670;	SubName: Full=Uncharacterized protein {ECO:0000313|EMBL:GAY51702.1};	FOG: Kelch repeat	GO:0005829,cytosol; GO:0019005,SCF ubiquitin ligase complex; GO:0031625,ubiquitin protein ligase binding; GO:0080037,negative regulation of cytokinin-activated signaling pathway; GO:0043161,proteasome-mediated ubiquitin-dependent protein catabolic process; GO:0042787,NA; GO:2000762,regulation of phenylpropanoid metabolic process; GO:0030162,regulation of proteolysis	Kelch motif
Cg1g015960	3.76	2.98	3.33	1.05	1.94	1.22	298	225	267	77	143	96	0.401	-1.319	2.74404e-06	1.66768e-05	down	chr1	13010482	13051317	-	Cg1g015960.1	--	K04733 interleukin-1 receptor-associated kinase 4 [EC:2.7.11.1] | (RefSeq) wall-associated receptor kinase-like 10 isoform X1 (A)	PREDICTED: wall-associated receptor kinase-like 10 isoform X1 [Citrus sinensis]	RecName: Full=Wall-associated receptor kinase-like 9; EC=2.7.11.-; Flags: Precursor;	SubName: Full=Uncharacterized protein {ECO:0000313|EMBL:GAY53661.1};	--	GO:0016021,integral component of membrane; GO:0005886,plasma membrane; GO:0005524,ATP binding; GO:0005509,calcium ion binding; GO:0030247,polysaccharide binding; GO:0004674,protein serine/threonine kinase activity; GO:0007166,cell surface receptor signaling pathway	--
Cg1g015970	4.49	5.03	6.74	2.14	1.71	1.47	348	371	529	153	123	113	0.313	-1.676	1.23073e-12	1.6705e-11	down	chr1	13058525	13060951	-	Cg1g015970.1	--	K04733 interleukin-1 receptor-associated kinase 4 [EC:2.7.11.1] | (RefSeq) wall-associated receptor kinase-like 10 isoform X1 (A)	PREDICTED: wall-associated receptor kinase-like 10 [Citrus sinensis]	RecName: Full=Wall-associated receptor kinase-like 2; EC=2.7.11.-; Flags: Precursor;	SubName: Full=Uncharacterized protein {ECO:0000313|EMBL:KDO58195.1};	--	GO:0016021,integral component of membrane; GO:0009505,plant-type cell wall; GO:0005886,plasma membrane; GO:0005524,ATP binding; GO:0005509,calcium ion binding; GO:0030247,polysaccharide binding; GO:0004674,protein serine/threonine kinase activity; GO:0007166,cell surface receptor signaling pathway; GO:0046777,protein autophosphorylation	--
Cg1g016130	0.54	0.7	0.6	0.14	0.07	0	17	21	19	4	2	0	0.106	-3.239	0.00100585	0.00367831	down	chr1	13263136	13265837	-	Cg1g016130.1	--	--	hypothetical protein CISIN_1g039974mg [Citrus sinensis]	RecName: Full=Pleiotropic drug resistance protein TUR2; Short=Protein Turion 2;	SubName: Full=Uncharacterized protein {ECO:0000313|EMBL:KDO35961.1};	Pleiotropic drug resistance proteins (PDR1-15), ABC superfamily	GO:0016021,integral component of membrane; GO:0005886,plasma membrane; GO:0005524,ATP binding; GO:0016887,ATPase activity; GO:0006952,defense response	--
Cg1g016320	319.24	377.67	214.21	60.87	65.58	62.24	21633	24357	14695	3800	4126	4191	0.199	-2.331	2.35264e-36	1.49902e-34	down	chr1	13481785	13486403	-	Cg1g016320.1	--	K03301 ATP:ADP antiporter, AAA family | (RefSeq) plastidic ATP/ADP-transporter (A)	PREDICTED: plastidic ATP/ADP-transporter [Citrus sinensis]	RecName: Full=Plastidic ATP/ADP-transporter;	RecName: Full=ADP,ATP carrier protein {ECO:0000256|RuleBase:RU363121};	--	GO:0031969,chloroplast membrane; GO:0016021,integral component of membrane; GO:0005524,ATP binding; GO:0005471,ATP:ADP antiporter activity	TLC ATP/ADP transporter
Cg1g016400	0.89	1.35	0.91	3.62	3.4	3.73	84	121	87	315	298	350	3.287	1.717	1.70086e-14	2.78926e-13	up	chr1	13554890	13557562	-	Cg1g016400.1	--	K13459 disease resistance protein RPS2 | (RefSeq) probable disease resistance protein At5g63020 (A)	PREDICTED: probable disease resistance protein At5g63020 isoform X1 [Citrus sinensis]	RecName: Full=Probable disease resistance protein At5g63020; AltName: Full=pNd11;	SubName: Full=Uncharacterized protein {ECO:0000313|EMBL:ESR40399.1};	Apoptotic ATPase	GO:0005886,plasma membrane; GO:0043531,ADP binding; GO:0005524,ATP binding; GO:0006952,defense response; GO:0007165,signal transduction	NB-ARC domain
Cg1g016740	1.08	0.89	1.67	12.07	12.68	14.77	78	61	122	803	850	1060	10.404	3.379	4.30047e-46	4.0777e-44	up	chr1	13993415	13996867	+	Cg1g016740.1	--	K06573 solute carrier family 4 (anion exchanger), member 1 | (RefSeq) BOR1; borate transporter (A)	PREDICTED: boron transporter 4-like [Citrus sinensis]	RecName: Full=Boron transporter 4;	SubName: Full=Uncharacterized protein {ECO:0000313|EMBL:GAY60062.1};	Na+-independent Cl/HCO3 exchanger AE1 and related transporters (SLC4 family)	GO:0005887,integral component of plasma membrane; GO:0005886,plasma membrane; GO:0015301,anion:anion antiporter activity; GO:0080139,borate efflux transmembrane transporter activity; GO:0005452,inorganic anion exchanger activity; GO:0046713,borate transport; GO:0080029,cellular response to boron-containing substance levels; GO:0051453,regulation of intracellular pH	HCO3- transporter family
Cg1g016760	18.42	22.7	23.64	10.54	11.66	10.18	364	427	473	192	214	200	0.48	-1.06	1.5621e-09	1.48048e-08	down	chr1	14018073	14018632	+	Cg1g016760.1	--	--	PREDICTED: uncharacterized protein LOC102618454 [Citrus sinensis]	--	SubName: Full=Uncharacterized protein {ECO:0000313|EMBL:GAY60059.1};	--	--	--
Cg1g016770	2.18	2.16	2.48	0.92	0.99	0.74	92	87	106	36	39	31	0.373	-1.424	7.48473e-06	4.22322e-05	down	chr1	14022132	14026938	-	Cg1g016770.1	--	K13459 disease resistance protein RPS2 | (RefSeq) hypothetical protein (A)	hypothetical protein CUMW_286410 [Citrus unshiu]	--	SubName: Full=Uncharacterized protein {ECO:0000313|EMBL:GAY31919.1};	--	--	--
Cg1g016840	4.77	6.64	3.44	2.72	2.03	2.95	443	587	323	233	175	272	0.499	-1.004	0.0001826	0.000791268	down	chr1	14066247	14071873	+	Cg1g016840.2	--	K02295 cryptochrome | (RefSeq) (6-4)DNA photolyase (A)	PREDICTED: (6-4)DNA photolyase isoform X1 [Citrus sinensis]	RecName: Full=(6-4)DNA photolyase; EC=4.1.99.13; AltName: Full=Protein UV repair defective 3;	SubName: Full=Uncharacterized protein {ECO:0000313|EMBL:ESR40423.1};	Deoxyribodipyrimidine photolyase/cryptochrome	GO:0003914,DNA (6-4) photolyase activity; GO:0003677,DNA binding; GO:0000166,nucleotide binding; GO:0006281,DNA repair; GO:0009411,response to UV	FAD binding domain of DNA photolyase
Cg1g016860	10.05	14.09	8.11	4.92	5.08	5.86	437	583	357	197	205	253	0.473	-1.081	3.555e-06	2.11997e-05	down	chr1	14082717	14086967	+	Cg1g016860.1	--	K06130 lysophospholipase II [EC:3.1.1.5] | (RefSeq) hypothetical protein (A)	hypothetical protein CICLE_v10026074mg [Citrus clementina]	RecName: Full=Probable carboxylesterase Os04g0669500 {ECO:0000305}; EC=3.1.1.- {ECO:0000305};	SubName: Full=Uncharacterized protein {ECO:0000313|EMBL:ESR40427.1};	Lysophospholipase	GO:0005737,cytoplasm; GO:0052689,carboxylic ester hydrolase activity; GO:0008474,palmitoyl-(protein) hydrolase activity; GO:0006631,fatty acid metabolic process; GO:0002084,protein depalmitoylation	Phospholipase/Carboxylesterase
Cg1g017070	1.52	1.97	2.1	0.35	1.07	0.46	86	106	120	18	56	26	0.322	-1.635	0.000342056	0.00139124	down	chr1	14204953	14207691	-	Cg1g017070.1	--	--	hypothetical protein CISIN_1g020005mg [Citrus sinensis]	--	SubName: Full=Uncharacterized protein {ECO:0000313|EMBL:KDO52868.1};	--	GO:0036361,racemase activity, acting on amino acids and derivatives; GO:0006520,cellular amino acid metabolic process	Asp/Glu/Hydantoin racemase
Cg1g017100	0.66	0.84	0.72	3.03	2.76	2.47	38	46	42	160	147	141	3.556	1.83	2.03435e-11	2.39279e-10	up	chr1	14233718	14235610	+	Cg1g017100.1	--	K13459 disease resistance protein RPS2 | (RefSeq) probable disease resistance protein At5g63020 (A)	PREDICTED: probable disease resistance protein At5g63020 [Citrus sinensis]	RecName: Full=Probable disease resistance protein At5g63020; AltName: Full=pNd11;	SubName: Full=Uncharacterized protein {ECO:0000313|EMBL:GAY69026.1};	Apoptotic ATPase	GO:0005886,plasma membrane; GO:0043531,ADP binding; GO:0005524,ATP binding; GO:0006952,defense response; GO:0007165,signal transduction	NB-ARC domain
Cg1g017110	4.88	13.84	5.84	52.93	52.24	57.74	76	205	92	759	755	893	6.407	2.68	3.0353e-16	5.89841e-15	up	chr1	14244711	14246741	+	Cg1g017110.1	--	K09486 hypoxia up-regulated 1 | (RefSeq) hypothetical protein (A)	hypothetical protein CICLE_v10027185mg, partial [Citrus clementina]	RecName: Full=Heat shock 70 kDa protein 17; AltName: Full=Heat shock protein 70-17; Short=AtHsp70-17; Flags: Precursor;	SubName: Full=Uncharacterized protein {ECO:0000313|EMBL:ESR40456.1}; Flags: Fragment;	Molecular chaperones GRP170/SIL1, HSP70 superfamily	GO:0009507,chloroplast; GO:0005783,endoplasmic reticulum; GO:0005788,endoplasmic reticulum lumen; GO:0005794,Golgi apparatus; GO:0005774,vacuolar membrane; GO:0005524,ATP binding	Hsp70 protein
Cg1g017150	3.92	5.06	3.04	12.15	10.41	10.11	568	697	445	1620	1399	1455	2.608	1.383	1.79601e-13	2.62667e-12	up	chr1	14294163	14298264	+	Cg1g017150.1	--	K13459 disease resistance protein RPS2 | (RefSeq) probable disease resistance protein At5g63020 (A)	PREDICTED: probable disease resistance protein At5g63020 isoform X2 [Citrus sinensis]	RecName: Full=Probable disease resistance protein At5g63020; AltName: Full=pNd11;	SubName: Full=Uncharacterized protein {ECO:0000313|EMBL:GAY63123.1};	Apoptotic ATPase	GO:0005886,plasma membrane; GO:0043531,ADP binding; GO:0005524,ATP binding; GO:0006952,defense response; GO:0007165,signal transduction	NB-ARC domain
Cg1g017160	8.91	10.45	7.47	4.04	4.07	4.47	886	989	752	370	376	442	0.45	-1.151	2.13913e-12	2.82724e-11	down	chr1	14316481	14319297	+	Cg1g017160.1	--	K13459 disease resistance protein RPS2 | (RefSeq) probable disease resistance protein At5g63020 (A)	PREDICTED: probable disease resistance protein At5g63020 [Citrus sinensis]	RecName: Full=Probable disease resistance protein At5g63020; AltName: Full=pNd11;	SubName: Full=Uncharacterized protein {ECO:0000313|EMBL:GAY68087.1};	Apoptotic ATPase	GO:0005886,plasma membrane; GO:0043531,ADP binding; GO:0005524,ATP binding; GO:0006952,defense response; GO:0007165,signal transduction	NB-ARC domain
Cg1g017230	0.63	0.79	0.28	2.92	3.47	3.15	40	48	18	171	205	199	5.395	2.432	2.07803e-11	2.44272e-10	up	chr1	14380587	14382388	-	Cg1g017230.1	--	K13496 UDP-glucosyl transferase 73C [EC:2.4.1.-] | (RefSeq) hypothetical protein (A)	hypothetical protein CICLE_v10027181mg [Citrus clementina]	RecName: Full=UDP-glycosyltransferase 73C3; EC=2.4.1.-;	RecName: Full=Glycosyltransferase {ECO:0000256|RuleBase:RU362057}; EC=2.4.1.- {ECO:0000256|RuleBase:RU362057};	UDP-glucuronosyl and UDP-glucosyl transferase	GO:0043231,intracellular membrane-bounded organelle; GO:0080043,quercetin 3-O-glucosyltransferase activity; GO:0080044,quercetin 7-O-glucosyltransferase activity; GO:0008152,metabolic process	UDP-glucoronosyl and UDP-glucosyl transferase
Cg1g017280	0	0.13	0.12	0.52	1.43	0.67	0	2	2	8	22	11	10.299	3.364	0.00457735	0.0139368	up	chr1	14411509	14411979	+	Cg1g017280.1	--	--	PREDICTED: uncharacterized protein LOC107177207 [Citrus sinensis]	--	SubName: Full=Uncharacterized protein {ECO:0000313|EMBL:ESR40476.1};	--	--	Cotton fibre expressed protein
Cg1g017320	9.2	8.67	8.73	3.61	3.39	2.8	800	717	768	289	274	242	0.353	-1.504	5.70866e-24	1.9424e-22	down	chr1	14431749	14434211	-	Cg1g017320.1	--	K17964 leucine-rich PPR motif-containing protein, mitochondrial | (RefSeq) pentatricopeptide repeat-containing protein At5g61990, mitochondrial (A)	hypothetical protein CISIN_1g042475mg [Citrus sinensis]	RecName: Full=Pentatricopeptide repeat-containing protein At1g52620;	SubName: Full=Uncharacterized protein {ECO:0000313|EMBL:KDO45224.1};	FOG: PPR repeat	GO:0043231,intracellular membrane-bounded organelle; GO:0004519,endonuclease activity; GO:0003723,RNA binding; GO:0009451,RNA modification	PPR repeat family
Cg1g017580	39.85	36.58	29.38	85.34	80.06	63.66	1076	940	803	2123	2007	1708	2.071	1.05	1.60936e-10	1.71633e-09	up	chr1	14631723	14640546	+	Cg1g017580.1	--	--	hypothetical protein CISIN_1g0201091mg [Citrus sinensis]	--	SubName: Full=Uncharacterized protein {ECO:0000313|EMBL:KDO48559.1};	--	--	Tetratricopeptide repeat
Cg1g017660	70.96	95.64	77.71	30.78	34.15	37.6	2735	3508	3032	1093	1222	1440	0.403	-1.31	1.82024e-19	4.50156e-18	down	chr1	14695463	14696698	-	Cg1g017660.1	--	K03239 translation initiation factor eIF-2B subunit alpha | (RefSeq) hypothetical protein (A)	hypothetical protein CUMW_157660 [Citrus unshiu]	RecName: Full=Protein LURP-one-related 12;	SubName: Full=Uncharacterized protein {ECO:0000313|EMBL:GAY54565.1};	--	--	LURP-one-related
Cg1g017690	0.19	0.49	0.23	0	0.1	0.02	8	20	10	0	4	1	0.132	-2.926	0.0159029	0.0409273	down	chr1	14777169	14778811	-	Cg1g017690.1	--	K14490 histidine-containing phosphotransfer peotein | (RefSeq) hypothetical protein (A)	hypothetical protein CICLE_v10026685mg [Citrus clementina]	RecName: Full=Pseudo histidine-containing phosphotransfer protein 6 {ECO:0000305}; AltName: Full=Histidine-containing phosphotransfer protein 6;	SubName: Full=Uncharacterized protein {ECO:0000313|EMBL:GAY54563.1};	Two-component phosphorelay intermediate involved in MAP kinase cascade regulation	GO:0005737,cytoplasm; GO:0005829,cytosol; GO:0005634,nucleus; GO:0043424,protein histidine kinase binding; GO:0004871,NA; GO:0009736,cytokinin-activated signaling pathway; GO:0000160,phosphorelay signal transduction system; GO:0016310,phosphorylation; GO:0009735,response to cytokinin; GO:0010089,xylem development	--
Cg1g017720	19.38	36.64	15.15	2.86	5.62	6.63	1059	1905	838	144	285	360	0.205	-2.285	8.49194e-11	9.42309e-10	down	chr1	14796696	14798696	-	Cg1g017720.1	--	K21888 glutathione dehydrogenase/transferase [EC:1.8.5.1 2.5.1.18] | (RefSeq) glutathione S-transferase DHAR2-like (A)	PREDICTED: phosphatidylcholine:diacylglycerol cholinephosphotransferase 1-like [Citrus sinensis]	RecName: Full=Phosphatidylcholine:diacylglycerol cholinephosphotransferase 2; Short=AtPDCT2; EC=2.7.8.-;	SubName: Full=Uncharacterized protein {ECO:0000313|EMBL:GAY36148.1};	--	GO:0016021,integral component of membrane; GO:0004142,diacylglycerol cholinephosphotransferase activity; GO:0046470,phosphatidylcholine metabolic process	PAP2 superfamily
Cg1g017860	0.37	0.64	0.34	0.04	0	0.18	29	48	27	3	0	14	0.16	-2.647	0.00506568	0.0152222	down	chr1	14881337	14884081	-	Cg1g017860.1	--	K13459 disease resistance protein RPS2 | (RefSeq) probable disease resistance protein At5g63020 (A)	hypothetical protein CUMW_157470 [Citrus unshiu]	RecName: Full=Probable disease resistance protein At5g63020; AltName: Full=pNd11;	SubName: Full=Uncharacterized protein {ECO:0000313|EMBL:GAY54542.1};	Apoptotic ATPase	GO:0005886,plasma membrane; GO:0043531,ADP binding; GO:0005524,ATP binding; GO:0006952,defense response; GO:0007165,signal transduction	Leucine Rich repeats (2 copies)
Cg1g017930	21.34	18.39	22.98	10.03	10.13	8.52	522	428	569	226	230	207	0.437	-1.193	5.75676e-12	7.23919e-11	down	chr1	14961063	14962417	-	Cg1g017930.1	--	--	PREDICTED: uncharacterized protein LOC102617226 isoform X2 [Citrus sinensis]	--	SubName: Full=Uncharacterized protein {ECO:0000313|EMBL:KDO48627.1};	--	GO:0016021,integral component of membrane	--
Cg1g018070	4.44	4.55	3.75	10.94	8.97	8.61	331	323	283	751	621	638	2.143	1.1	1.1876e-11	1.43135e-10	up	chr1	15066740	15069460	+	Cg1g018070.1	--	K13459 disease resistance protein RPS2 | (RefSeq) probable disease resistance protein At1g12280 (A)	hypothetical protein CICLE_v10025625mg [Citrus clementina]	RecName: Full=Putative disease resistance protein At4g10780;	SubName: Full=Uncharacterized protein {ECO:0000313|EMBL:ESR40595.1};	Apoptotic ATPase	GO:0005886,plasma membrane; GO:0043531,ADP binding; GO:0005524,ATP binding; GO:0006952,defense response; GO:0007165,signal transduction	NB-ARC domain
Cg1g018140	0.89	0.62	0.94	2.54	2.55	2.35	30	20	32	79	80	79	2.907	1.539	1.66482e-05	8.8491e-05	up	chr1	15102198	15103154	-	Cg1g018140.1	--	K10903 HUS1 checkpoint protein | (RefSeq) uncharacterized LOC102612729 (A)	hypothetical protein CISIN_1g038444mg [Citrus sinensis]	--	SubName: Full=Uncharacterized protein {ECO:0000313|EMBL:KDO41952.1};	Checkpoint 9-1-1 complex, HUS1 component	GO:0030896,checkpoint clamp complex; GO:0005730,nucleolus; GO:0000077,DNA damage checkpoint	Hus1-like protein
Cg1g018160	1.6	5.89	1.9	0	0	0	10	35	12	0	0	0	0.01	-6.702	1.45498e-05	7.80005e-05	down	chr1	15109749	15110100	+	Cg1g018160.1	--	--	hypothetical protein CUMW_258720 [Citrus unshiu]	--	SubName: Full=Uncharacterized protein {ECO:0000313|EMBL:GAY67705.1};	--	--	--
Cg1g018190	2.62	3.68	2.98	0	0	0	60	80	69	0	0	0	0.003	-8.567	1.02586e-11	1.24996e-10	down	chr1	15132864	15135891	+	Cg1g018190.1	--	K13459 disease resistance protein RPS2 | (RefSeq) probable disease resistance protein At1g12280 (A)	hypothetical protein CUMW_258730 [Citrus unshiu]	RecName: Full=Probable disease resistance protein At5g43730;	SubName: Full=Uncharacterized protein {ECO:0000313|EMBL:GAY67706.1};	Apoptotic ATPase	GO:0005886,plasma membrane; GO:0043531,ADP binding; GO:0005524,ATP binding; GO:0006952,defense response; GO:0007165,signal transduction	NB-ARC domain
Cg1g018250	2.05	1.86	1.78	8.22	6.97	7.51	58	50	51	214	183	211	3.819	1.933	8.93757e-16	1.68058e-14	up	chr1	15182578	15184102	+	Cg1g018250.1	--	K13459 disease resistance protein RPS2 | (RefSeq) probable disease resistance protein At5g63020 (A)	PREDICTED: probable disease resistance protein At1g12290 [Citrus sinensis]	RecName: Full=Putative disease resistance protein At4g10780;	SubName: Full=Uncharacterized protein {ECO:0000313|EMBL:GAY67805.1};	Apoptotic ATPase	GO:0005886,plasma membrane; GO:0043531,ADP binding; GO:0005524,ATP binding; GO:0006952,defense response; GO:0007165,signal transduction	NB-ARC domain
Cg1g018260	3.02	4.86	3.97	17.92	15.43	12.16	94	144	125	514	446	376	3.686	1.882	1.29326e-15	2.39576e-14	up	chr1	15184228	15185301	+	Cg1g018260.1	--	K13459 disease resistance protein RPS2 | (RefSeq) probable disease resistance protein At1g12280 (A)	hypothetical protein CISIN_1g045968mg [Citrus sinensis]	RecName: Full=Probable disease resistance protein At1g12290;	SubName: Full=Uncharacterized protein {ECO:0000313|EMBL:KDO37588.1};	Apoptotic ATPase	GO:0005886,plasma membrane; GO:0043531,ADP binding; GO:0005524,ATP binding; GO:0006952,defense response; GO:0007165,signal transduction	Leucine rich repeat
Cg1g018300	0.74	1.09	1.3	0.29	0.31	0.28	59	83	105	21	23	22	0.268	-1.901	1.59721e-06	1.00869e-05	down	chr1	15415968	15418688	+	Cg1g018300.1	--	K13459 disease resistance protein RPS2 | (RefSeq) probable disease resistance protein At5g63020 (A)	PREDICTED: probable disease resistance protein At5g63020 [Citrus sinensis]	RecName: Full=Putative disease resistance protein At4g10780;	SubName: Full=Uncharacterized protein {ECO:0000313|EMBL:ESR40608.1};	Apoptotic ATPase	GO:0005886,plasma membrane; GO:0043531,ADP binding; GO:0005524,ATP binding; GO:0006952,defense response; GO:0007165,signal transduction	NB-ARC domain
Cg1g018320	4.15	5.57	3.03	0	0	0	54	69	40	0	0	0	0.003	-8.212	2.23964e-10	2.34722e-09	down	chr1	15442178	15442546	-	Cg1g018320.1	--	K13459 disease resistance protein RPS2 | (RefSeq) probable disease resistance protein At5g63020 (A)	hypothetical protein CUMW_258630 [Citrus unshiu]	RecName: Full=Probable disease resistance protein At5g63020; AltName: Full=pNd11;	SubName: Full=Uncharacterized protein {ECO:0000313|EMBL:GAY67695.1};	Apoptotic ATPase	GO:0005886,plasma membrane; GO:0043531,ADP binding; GO:0005524,ATP binding; GO:0006952,defense response; GO:0007165,signal transduction	--
Cg1g018360	1.53	2.06	1.7	7.39	7.2	5.12	25	32	28	111	109	83	3.571	1.836	1.05761e-07	8.01805e-07	up	chr1	15461884	15462345	-	Cg1g018360.1	--	K17604 zinc finger SWIM domain-containing protein 3 | (RefSeq) uncharacterized protein LOC103328106 (A)	PREDICTED: protein FAR1-RELATED SEQUENCE 6-like [Citrus sinensis]	RecName: Full=Protein FAR1-RELATED SEQUENCE 6;	SubName: Full=Uncharacterized protein {ECO:0000313|EMBL:GAY67703.1};	--	GO:0005634,nucleus; GO:0003700,DNA-binding transcription factor activity; GO:0008270,zinc ion binding; GO:0010018,far-red light signaling pathway; GO:0042753,positive regulation of circadian rhythm; GO:0045893,positive regulation of transcription, DNA-templated; GO:0009585,red, far-red light phototransduction	SWIM zinc finger
Cg1g018370	1.71	2.06	1.34	4.47	5.52	5.51	34	39	27	82	102	109	2.919	1.546	4.31093e-06	2.54196e-05	up	chr1	15463301	15463989	-	Cg1g018370.1	--	K17604 zinc finger SWIM domain-containing protein 3 | (RefSeq) uncharacterized protein LOC111991932 (A)	PREDICTED: protein FAR1-RELATED SEQUENCE 6-like [Citrus sinensis]	RecName: Full=Protein FAR1-RELATED SEQUENCE 6;	SubName: Full=Uncharacterized protein {ECO:0000313|EMBL:GAY65647.1};	--	GO:0005634,nucleus; GO:0003700,DNA-binding transcription factor activity; GO:0008270,zinc ion binding; GO:0010018,far-red light signaling pathway; GO:0042753,positive regulation of circadian rhythm; GO:0045893,positive regulation of transcription, DNA-templated; GO:0009585,red, far-red light phototransduction	FAR1 DNA-binding domain
Cg1g018410	0.33	0.97	0.66	3.81	2.61	1.93	4	11	8	42	29	23	4.095	2.034	0.00180808	0.00616363	up	chr1	15486177	15486515	+	Cg1g018410.1	--	--	hypothetical protein CICLE_v10006340mg [Citrus clementina]	--	SubName: Full=Uncharacterized protein {ECO:0000313|EMBL:JAV45207.1}; Flags: Fragment;	--	--	--
Cg1g018450	0.34	1.72	0.67	0.06	0.3	0.06	6	29	12	1	5	1	0.149	-2.746	0.0138093	0.0363338	down	chr1	15520515	15522053	+	Cg1g018450.1	--	K13459 disease resistance protein RPS2 | (RefSeq) probable disease resistance protein At5g63020 (A)	hypothetical protein CUMW_162720 [Citrus unshiu]	--	SubName: Full=Uncharacterized protein {ECO:0000313|EMBL:GAY55218.1};	--	--	Coiled coil protein 74, C terminal
Cg1g018460	2.43	3.21	1.94	0.11	0.15	0.02	141	177	114	6	8	1	0.035	-4.847	8.2244e-20	2.10416e-18	down	chr1	15541241	15543895	-	Cg1g018460.1	--	K13459 disease resistance protein RPS2 | (RefSeq) probable disease resistance protein At5g63020 (A)	hypothetical protein CISIN_1g041476mg, partial [Citrus sinensis]	RecName: Full=Probable disease resistance protein At5g63020; AltName: Full=pNd11;	SubName: Full=Uncharacterized protein {ECO:0000313|EMBL:KDO41654.1}; Flags: Fragment;	Apoptotic ATPase	GO:0005886,plasma membrane; GO:0043531,ADP binding; GO:0005524,ATP binding; GO:0006952,defense response; GO:0007165,signal transduction	NB-ARC domain
Cg1g018480	0	0	0	2.14	0.93	1.84	0	0	0	41	18	38	175.118	7.452	6.24846e-08	4.88332e-07	up	chr1	15552672	15553259	-	Cg1g018480.1	--	K10903 HUS1 checkpoint protein | (RefSeq) uncharacterized protein LOC112495497 (A)	Hus1-like protein, partial [Citrus clementina]	--	SubName: Full=Hus1-like protein {ECO:0000313|EMBL:AIU50243.1}; Flags: Fragment;	Checkpoint 9-1-1 complex, HUS1 component	GO:0030896,checkpoint clamp complex; GO:0005730,nucleolus; GO:0000077,DNA damage checkpoint	Hus1-like protein
Cg1g018500	0.3	0.4	0.05	2.74	2.28	1.56	11	14	2	93	78	57	8.418	3.074	2.30002e-07	1.64875e-06	up	chr1	15555765	15557488	-	Cg1g018500.1	--	K17604 zinc finger SWIM domain-containing protein 3 | (RefSeq) protein FAR1-RELATED SEQUENCE 6 (A)	PREDICTED: protein FAR1-RELATED SEQUENCE 6 [Theobroma cacao]	RecName: Full=Protein FAR1-RELATED SEQUENCE 6;	SubName: Full=Uncharacterized protein {ECO:0000313|EMBL:GAY65647.1};	--	GO:0005634,nucleus; GO:0003700,DNA-binding transcription factor activity; GO:0008270,zinc ion binding; GO:0010018,far-red light signaling pathway; GO:0042753,positive regulation of circadian rhythm; GO:0045893,positive regulation of transcription, DNA-templated; GO:0009585,red, far-red light phototransduction	--
Cg1g018530	0.33	1.17	1.1	0	0	0	3	10	10	0	0	0	0.024	-5.38	0.00342453	0.0108547	down	chr1	15571449	15571898	+	Cg1g018530.1	--	--	hypothetical protein CUMW_259380 [Citrus unshiu]	--	SubName: Full=Uncharacterized protein {ECO:0000313|EMBL:GAY67799.1};	--	--	--
Cg1g018640	1.99	2.35	1.38	6.74	6.89	5.22	64	72	45	200	206	167	3.163	1.661	5.04583e-09	4.52699e-08	up	chr1	15624553	15626440	-	Cg1g018640.1	--	K17604 zinc finger SWIM domain-containing protein 3 | (RefSeq) protein FAR1-RELATED SEQUENCE 6 (A)	PREDICTED: protein FAR1-RELATED SEQUENCE 6-like [Citrus sinensis]	RecName: Full=Protein FAR1-RELATED SEQUENCE 6;	SubName: Full=FAR1-related sequence {ECO:0000313|EMBL:JAV44901.1};	--	GO:0005634,nucleus; GO:0003700,DNA-binding transcription factor activity; GO:0008270,zinc ion binding; GO:0010018,far-red light signaling pathway; GO:0042753,positive regulation of circadian rhythm; GO:0045893,positive regulation of transcription, DNA-templated; GO:0009585,red, far-red light phototransduction	--
Cg1g018670	1.16	1.67	1.47	3.37	2.81	3.22	87	119	111	232	195	239	2.097	1.068	2.38686e-06	1.46665e-05	up	chr1	15656640	15659376	+	Cg1g018670.1	--	K13459 disease resistance protein RPS2 | (RefSeq) probable disease resistance protein At1g12280 (A)	PREDICTED: probable disease resistance protein At1g12280 [Citrus sinensis]	RecName: Full=Probable disease resistance protein At1g61310;	SubName: Full=Uncharacterized protein {ECO:0000313|EMBL:GAY67927.1};	Apoptotic ATPase	GO:0005886,plasma membrane; GO:0043531,ADP binding; GO:0005524,ATP binding; GO:0006952,defense response; GO:0007165,signal transduction	NB-ARC domain
Cg1g018680	0.56	0.7	0.27	1.62	2.42	1.89	43	51	21	115	173	145	3.748	1.906	8.56994e-07	5.6438e-06	up	chr1	15667226	15669949	+	Cg1g018680.1	--	K13459 disease resistance protein RPS2 | (RefSeq) probable disease resistance protein At1g12280 (A)	hypothetical protein CICLE_v10024848mg [Citrus clementina]	RecName: Full=Probable disease resistance protein At5g63020; AltName: Full=pNd11;	SubName: Full=Uncharacterized protein {ECO:0000313|EMBL:ESR40618.1};	Apoptotic ATPase	GO:0005886,plasma membrane; GO:0043531,ADP binding; GO:0005524,ATP binding; GO:0006952,defense response; GO:0007165,signal transduction	NB-ARC domain
Cg1g018690	2.84	3.38	1.77	6.69	8.73	9.68	166	188	105	360	474	562	3.02	1.595	3.0227e-09	2.77155e-08	up	chr1	15675914	15678580	-	Cg1g018690.1	--	K13459 disease resistance protein RPS2 | (RefSeq) probable disease resistance protein At5g63020 (A)	hypothetical protein CISIN_1g041476mg, partial [Citrus sinensis]	RecName: Full=Probable disease resistance protein At5g63020; AltName: Full=pNd11;	SubName: Full=Uncharacterized protein {ECO:0000313|EMBL:KDO41654.1}; Flags: Fragment;	Apoptotic ATPase	GO:0005886,plasma membrane; GO:0043531,ADP binding; GO:0005524,ATP binding; GO:0006952,defense response; GO:0007165,signal transduction	NB-ARC domain
Cg1g018730	0.78	1.71	0.7	4.72	4.61	5.87	22	46	20	123	121	165	4.612	2.205	2.53633e-08	2.09947e-07	up	chr1	15706876	15708397	+	Cg1g018730.1	--	K13459 disease resistance protein RPS2 | (RefSeq) probable disease resistance protein At5g63020 (A)	hypothetical protein CISIN_1g0069021mg, partial [Citrus sinensis]	RecName: Full=Probable disease resistance protein At1g61310;	SubName: Full=Uncharacterized protein {ECO:0000313|EMBL:KDO37989.1}; Flags: Fragment;	Apoptotic ATPase	GO:0005886,plasma membrane; GO:0043531,ADP binding; GO:0005524,ATP binding; GO:0006952,defense response; GO:0007165,signal transduction	NB-ARC domain
Cg1g018740	1.57	2.84	1.85	7.59	5.38	6.26	63	108	75	280	200	249	2.955	1.563	2.94889e-08	2.41007e-07	up	chr1	15708628	15709761	+	Cg1g018740.1	--	K13459 disease resistance protein RPS2 | (RefSeq) probable disease resistance protein At1g12280 (A)	PREDICTED: probable disease resistance protein At1g12280 [Citrus sinensis]	RecName: Full=Probable disease resistance protein At1g12290;	SubName: Full=Uncharacterized protein {ECO:0000313|EMBL:KDO40128.1}; Flags: Fragment;	Apoptotic ATPase	GO:0005886,plasma membrane; GO:0043531,ADP binding; GO:0005524,ATP binding; GO:0006952,defense response; GO:0007165,signal transduction	Leucine Rich repeats (2 copies)
Cg1g018750	0.55	0.88	1.02	2.61	3.07	3.05	31	47	58	135	160	170	3.42	1.774	8.38523e-09	7.37421e-08	up	chr1	15712640	15737502	-	Cg1g018750.1	--	K10903 HUS1 checkpoint protein | (RefSeq) hypothetical protein (A)	hypothetical protein CICLE_v10027064mg [Citrus clementina]	--	SubName: Full=Uncharacterized protein {ECO:0000313|EMBL:ESR40598.1};	Checkpoint 9-1-1 complex, HUS1 component	GO:0030896,checkpoint clamp complex; GO:0005730,nucleolus; GO:0000077,DNA damage checkpoint	Hus1-like protein
Cg1g018880	4.51	5.32	2.05	10.37	11.07	10.64	442	496	203	936	1007	1036	2.593	1.375	2.07379e-06	1.28852e-05	up	chr1	15844603	15847377	+	Cg1g018880.1	--	K20599 NB-LRR protein SUMM2 | (RefSeq) probable disease resistance protein At1g12280 (A)	PREDICTED: probable disease resistance protein At1g12280 [Citrus sinensis]	RecName: Full=Probable disease resistance protein At5g63020; AltName: Full=pNd11;	SubName: Full=Uncharacterized protein {ECO:0000313|EMBL:KDO41653.1};	Apoptotic ATPase	GO:0005886,plasma membrane; GO:0043531,ADP binding; GO:0005524,ATP binding; GO:0006952,defense response; GO:0007165,signal transduction	NB-ARC domain
Cg1g018890	0.37	0.2	0	0	0	0	17	9	0	0	0	0	0.021	-5.573	0.0136476	0.035989	down	chr1	15848555	15850838	-	Cg1g018890.1	--	K13459 disease resistance protein RPS2 | (RefSeq) probable disease resistance protein At5g63020 (A)	hypothetical protein CISIN_1g035887mg [Citrus sinensis]	RecName: Full=Probable disease resistance protein At1g15890;	SubName: Full=Uncharacterized protein {ECO:0000313|EMBL:KDO41652.1};	Apoptotic ATPase	GO:0005886,plasma membrane; GO:0043531,ADP binding; GO:0005524,ATP binding; GO:0006952,defense response; GO:0007165,signal transduction	NB-ARC domain
Cg1g018900	0.76	1.86	0.56	6.64	6.43	7.58	65	151	48	521	509	642	6.272	2.649	6.28459e-13	8.76208e-12	up	chr1	15861856	15864713	-	Cg1g018900.1	--	K13459 disease resistance protein RPS2 | (RefSeq) probable disease resistance protein At1g12280 (A)	PREDICTED: probable disease resistance protein At5g63020 [Citrus sinensis]	RecName: Full=Probable disease resistance protein At5g63020; AltName: Full=pNd11;	SubName: Full=Uncharacterized protein {ECO:0000313|EMBL:GAY62773.1};	Apoptotic ATPase	GO:0005886,plasma membrane; GO:0043531,ADP binding; GO:0005524,ATP binding; GO:0006952,defense response; GO:0007165,signal transduction	NB-ARC domain
Cg1g018910	1.01	1.15	0.92	7.85	7	6.46	37	40	34	265	238	235	6.646	2.732	8.37969e-28	3.54445e-26	up	chr1	15871542	15873926	+	Cg1g018910.1	--	K13459 disease resistance protein RPS2 | (RefSeq) probable disease resistance protein At5g63020 (A)	hypothetical protein CICLE_v10027594mg [Citrus clementina]	RecName: Full=Probable disease resistance protein At1g61310;	SubName: Full=Uncharacterized protein {ECO:0000313|EMBL:ESR40628.1};	Apoptotic ATPase	GO:0005886,plasma membrane; GO:0043531,ADP binding; GO:0005524,ATP binding; GO:0006952,defense response; GO:0007165,signal transduction	NB-ARC domain
Cg1g019030	1.39	1.59	0.77	14.58	13.63	12.95	66	72	37	640	603	613	10.57	3.402	5.01134e-44	4.37825e-42	up	chr1	15954738	16075118	-	Cg1g019030.1	--	K04730 interleukin-1 receptor-associated kinase 1 [EC:2.7.11.1] | (RefSeq) probable LRR receptor-like serine/threonine-protein kinase At3g47570 (A)	hypothetical protein CUMW_255980, partial [Citrus unshiu]	RecName: Full=Receptor-like protein 14 {ECO:0000303|PubMed:18434605}; Short=AtRLP14 {ECO:0000303|PubMed:18434605}; Flags: Precursor;	SubName: Full=Uncharacterized protein {ECO:0000313|EMBL:GAY67380.1}; Flags: Fragment;	FOG: Leucine rich repeat	GO:0009507,chloroplast; GO:0016021,integral component of membrane	--
Cg1g019680	24.6	18.88	28.25	54.89	65.94	60.42	1291	943	1501	2654	3213	3151	2.419	1.275	6.79293e-14	1.03824e-12	up	chr1	16990923	16992409	-	Cg1g019680.1	--	K19041 E3 ubiquitin-protein ligase RNF38/44 [EC:2.3.2.27] | (RefSeq) E3 ubiquitin-protein ligase RING1 (A)	hypothetical protein CISIN_1g018110mg [Citrus sinensis]	RecName: Full=RING-H2 finger protein ATL54; EC=2.3.2.27 {ECO:0000305}; AltName: Full=RING-type E3 ubiquitin transferase ATL54 {ECO:0000305};	SubName: Full=Uncharacterized protein {ECO:0000313|EMBL:KDO40650.1};	FOG: Predicted E3 ubiquitin ligase	GO:0016021,integral component of membrane; GO:0046872,metal ion binding; GO:0061630,ubiquitin protein ligase activity; GO:0043161,proteasome-mediated ubiquitin-dependent protein catabolic process	Ring finger domain
Cg1g019730	30.05	53.8	19.92	6.84	14.58	13.31	1034	1762	694	217	466	455	0.323	-1.63	4.34719e-06	2.56108e-05	down	chr1	17053701	17054675	-	Cg1g019730.1	--	--	PREDICTED: classical arabinogalactan protein 1 [Citrus sinensis]	--	SubName: Full=Uncharacterized protein {ECO:0000313|EMBL:KDO49695.1};	--	--	--
Cg1g019740	330.96	268.37	330.77	40.16	79.32	88.76	37624	29036	38067	4206	8372	10027	0.215	-2.217	1.49712e-18	3.44269e-17	down	chr1	17058687	17063514	-	Cg1g019740.1	--	K14652 3,4-dihydroxy 2-butanone 4-phosphate synthase / GTP cyclohydrolase II [EC:4.1.99.12 3.5.4.25] | (RefSeq) bifunctional riboflavin biosynthesis protein RIBA 1, chloroplastic-like (A)	PREDICTED: bifunctional riboflavin biosynthesis protein RIBA 1, chloroplastic-like [Citrus sinensis]	RecName: Full=Bifunctional riboflavin biosynthesis protein RIBA 1, chloroplastic; Short=AtRIBA1; Includes: RecName: Full=3,4-dihydroxy-2-butanone 4-phosphate synthase; Short=DHBP synthase; EC=4.1.99.12; Includes: RecName: Full=GTP cyclohydrolase-2; EC=3.5.4.25; AltName: Full=GTP cyclohydrolase II; Flags: Precursor;	SubName: Full=Uncharacterized protein {ECO:0000313|EMBL:KDO49692.1};	Bifunctional GTP cyclohydrolase II/3,4-dihydroxy-2butanone-4-phosphate synthase	GO:0009507,chloroplast; GO:0009570,chloroplast stroma; GO:0016020,membrane; GO:0008686,3,4-dihydroxy-2-butanone-4-phosphate synthase activity; GO:0005525,GTP binding; GO:0003935,GTP cyclohydrolase II activity; GO:0046872,metal ion binding; GO:0009231,riboflavin biosynthetic process	GTP cyclohydrolase II
Cg1g019770	9.11	8.19	8.9	20.13	18.98	17.66	525	449	519	1068	1015	1011	2.073	1.052	2.00234e-17	4.23476e-16	up	chr1	17108260	17109891	-	Cg1g019770.1	--	K13496 UDP-glucosyl transferase 73C [EC:2.4.1.-] | (RefSeq) UDP-glycosyltransferase 73C6-like (A)	PREDICTED: UDP-glycosyltransferase 73C6-like isoform X1 [Citrus sinensis]	RecName: Full=UDP-glycosyltransferase 73C2; EC=2.4.1.-;	RecName: Full=Glycosyltransferase {ECO:0000256|RuleBase:RU362057}; EC=2.4.1.- {ECO:0000256|RuleBase:RU362057};	UDP-glucuronosyl and UDP-glucosyl transferase	GO:0043231,intracellular membrane-bounded organelle; GO:0080043,quercetin 3-O-glucosyltransferase activity; GO:0080044,quercetin 7-O-glucosyltransferase activity; GO:0008152,metabolic process	UDP-glucoronosyl and UDP-glucosyl transferase
Cg1g019810	21.6	17.08	19.55	44.95	44.21	43.91	1362	1025	1248	2612	2589	2752	2.188	1.129	2.20803e-19	5.38733e-18	up	chr1	17193190	17194976	+	Cg1g019810.1	--	K13496 UDP-glucosyl transferase 73C [EC:2.4.1.-] | (RefSeq) UDP-glycosyltransferase 73C1-like (A)	PREDICTED: UDP-glycosyltransferase 73C1-like [Citrus sinensis]	RecName: Full=UDP-glycosyltransferase 73C5; EC=2.4.1.-; AltName: Full=Cytokinin-O-glucosyltransferase 3; AltName: Full=Deoxynivalenol-glucosyl-transferase 1; AltName: Full=Zeatin O-glucosyltransferase 3; Short=AtZOG3;	SubName: Full=Uncharacterized protein {ECO:0000313|EMBL:GAY55401.1};	UDP-glucuronosyl and UDP-glucosyl transferase	GO:0016021,integral component of membrane; GO:0043231,intracellular membrane-bounded organelle; GO:0050502,cis-zeatin O-beta-D-glucosyltransferase activity; GO:0046527,glucosyltransferase activity; GO:0080043,quercetin 3-O-glucosyltransferase activity; GO:0080046,quercetin 4'-O-glucosyltransferase activity; GO:0080044,quercetin 7-O-glucosyltransferase activity; GO:0050403,trans-zeatin O-beta-D-gl…	UDP-glucoronosyl and UDP-glucosyl transferase
Cg1g019830	0	0	0.02	2.07	3.58	3.2	0	0	1	89	155	148	364.058	8.508	6.60353e-12	8.24699e-11	up	chr1	17307974	17310376	+	Cg1g019830.1	--	K04733 interleukin-1 receptor-associated kinase 4 [EC:2.7.11.1] | (RefSeq) G-type lectin S-receptor-like serine/threonine-protein kinase B120 (A)	hypothetical protein CUMW_254810 [Citrus unshiu]	RecName: Full=G-type lectin S-receptor-like serine/threonine-protein kinase B120; EC=2.7.11.1; Flags: Precursor;	SubName: Full=Uncharacterized protein {ECO:0000313|EMBL:GAY67213.1};	--	GO:0016021,integral component of membrane; GO:0005886,plasma membrane; GO:0005524,ATP binding; GO:0005516,calmodulin binding; GO:0030246,carbohydrate binding; GO:0004674,protein serine/threonine kinase activity; GO:0006468,protein phosphorylation; GO:0048544,recognition of pollen	Protein tyrosine kinase
Cg1g019840	1.29	1.14	0.78	2.03	2.42	2.93	31	26	19	45	54	70	2.211	1.145	0.00660835	0.0192031	up	chr1	17327417	17330175	-	Cg1g019840.1	--	K20718 LRR receptor-like serine/threonine-protein kinase ERECTA [EC:2.7.11.1] | (RefSeq) receptor like protein 30-like (A)	PREDICTED: receptor-like protein 12 [Citrus sinensis]	RecName: Full=Receptor like protein 6 {ECO:0000303|PubMed:18434605}; Short=AtRLP6 {ECO:0000303|PubMed:18434605}; Flags: Precursor;	SubName: Full=Uncharacterized protein {ECO:0000313|EMBL:GAY67218.1};	FOG: Leucine rich repeat	GO:0016021,integral component of membrane; GO:0016020,membrane	--
Cg1g019870	1.25	3.02	2.6	5.2	7.38	6.66	26	60	55	100	143	138	2.699	1.433	0.000143467	0.000637997	up	chr1	17363659	17384216	+	Cg1g019870.1	--	K14298 mRNA export factor | (RefSeq) hypothetical protein (A)	hypothetical protein CICLE_v10027455mg [Citrus clementina]	RecName: Full=Protein RAE1 {ECO:0000303|PubMed:21189294}; AltName: Full=RNA export factor 1 {ECO:0000303|PubMed:21189294};	SubName: Full=Uncharacterized protein {ECO:0000313|EMBL:ESR40792.1};	mRNA export protein (contains WD40 repeats)	GO:0080008,Cul4-RING E3 ubiquitin ligase complex; GO:0005829,cytosol; GO:0005635,nuclear envelope; GO:0005643,nuclear pore; GO:0003723,RNA binding; GO:0043130,ubiquitin binding; GO:0051028,mRNA transport; GO:0006606,protein import into nucleus; GO:0006405,RNA export from nucleus; GO:0000972,transcription-dependent tethering of RNA polymerase II gene DNA at nuclear periphery	WD domain, G-beta repeat
Cg1g019880	4.92	4.48	4.49	15.36	15.36	19.33	231	200	213	664	669	901	3.457	1.79	1.68558e-25	6.19915e-24	up	chr1	17387926	17390413	+	Cg1g019880.1	--	K04733 interleukin-1 receptor-associated kinase 4 [EC:2.7.11.1] | (RefSeq) G-type lectin S-receptor-like serine/threonine-protein kinase B120 (A)	PREDICTED: G-type lectin S-receptor-like serine/threonine-protein kinase CES101 isoform X1 [Citrus sinensis]	RecName: Full=G-type lectin S-receptor-like serine/threonine-protein kinase CES101; EC=2.7.11.1; AltName: Full=Protein CALLUS EXPRESSION OF RBCS 101; Flags: Precursor;	SubName: Full=Uncharacterized protein {ECO:0000313|EMBL:ESR40815.1};	--	GO:0016021,integral component of membrane; GO:0005886,plasma membrane; GO:0005524,ATP binding; GO:0005516,calmodulin binding; GO:0030246,carbohydrate binding; GO:0004674,protein serine/threonine kinase activity; GO:0045087,innate immune response; GO:0006468,protein phosphorylation; GO:0009620,response to fungus	Protein tyrosine kinase
Cg1g019920	0.47	0.21	0.78	1.29	1.83	2.07	12	5	20	30	43	52	3.387	1.76	0.00335147	0.0106501	up	chr1	17576978	17577880	+	Cg1g019920.2	--	K09286 EREBP-like factor | (RefSeq) EREB109; ethylene-responsive transcription factor RAP2-13-like (A)	hypothetical protein CISIN_1g030482mg [Citrus sinensis]	RecName: Full=Ethylene-responsive transcription factor ERF003;	SubName: Full=Uncharacterized protein {ECO:0000313|EMBL:KDO45596.1};	--	GO:0005634,nucleus; GO:0003677,DNA binding; GO:0003700,DNA-binding transcription factor activity; GO:0009873,ethylene-activated signaling pathway; GO:0006351,transcription, DNA-templated	AP2 domain
Cg1g020030	11.49	11.33	10.51	30.26	23.2	28.07	633	594	586	1536	1187	1537	2.345	1.229	1.84106e-18	4.1762e-17	up	chr1	17724776	17727509	-	Cg1g020030.1	--	K13065 shikimate O-hydroxycinnamoyltransferase [EC:2.3.1.133] | (RefSeq) shikimate O-hydroxycinnamoyltransferase-like (A)	hypothetical protein CUMW_065630 [Citrus unshiu]	RecName: Full=Shikimate O-hydroxycinnamoyltransferase; EC=2.3.1.133; AltName: Full=Hydroxycinnamoyl transferase; AltName: Full=Hydroxycinnamoyl-Coenzyme A shikimate/quinate hydroxycinnamoyltransferase;	SubName: Full=Hydroxycinnamoyl-CoA shikimate/quinate hydroxycinnamoyl transferase {ECO:0000313|EMBL:JAV45295.1};	--	GO:0047172,shikimate O-hydroxycinnamoyltransferase activity	Transferase family
Cg1g020050	3.98	4.9	4.28	11.43	10.58	11.79	179	210	195	474	442	527	2.466	1.302	6.69791e-16	1.27139e-14	up	chr1	17752434	17754167	+	Cg1g020050.1	--	K10268 F-box and leucine-rich repeat protein 2/20 | (RefSeq) F-box/LRR-repeat protein 2 isoform X2 (A)	hypothetical protein CISIN_1g046157mg [Citrus sinensis]	RecName: Full=F-box/LRR-repeat protein 4; Short=AtFBL4;	SubName: Full=Uncharacterized protein {ECO:0000313|EMBL:KDO45586.1};	Leucine rich repeat proteins, some proteins contain F-box	--	Leucine Rich repeats (2 copies)
Cg1g020070	16.05	12.77	11.61	5.55	7.18	7.28	763	578	559	243	317	344	0.474	-1.076	8.06232e-08	6.22791e-07	down	chr1	17772444	17776945	+	Cg1g020070.1	--	--	PREDICTED: uncharacterized protein LOC102625653 [Citrus sinensis]	--	SubName: Full=Uncharacterized protein {ECO:0000313|EMBL:GAY42287.1};	--	--	Salmonella surface presentation of antigen gene type M protein
Cg1g020170	9.56	7.84	9.41	4.25	5.16	3.68	337	263	336	138	169	129	0.467	-1.099	2.77637e-07	1.96356e-06	down	chr1	17869866	17870961	+	Cg1g020170.1	--	K17964 leucine-rich PPR motif-containing protein, mitochondrial | (RefSeq) LOW QUALITY PROTEIN: protein Rf1, mitochondrial-like (A)	hypothetical protein CISIN_1g041804mg, partial [Citrus sinensis]	RecName: Full=Pentatricopeptide repeat-containing protein At1g80550, mitochondrial; Flags: Precursor;	SubName: Full=Uncharacterized protein {ECO:0000313|EMBL:KDO41814.1}; Flags: Fragment;	FOG: PPR repeat	GO:0043231,intracellular membrane-bounded organelle; GO:0005739,mitochondrion; GO:0004519,endonuclease activity; GO:0003723,RNA binding; GO:0009451,RNA modification	PPR repeat family
Cg1g020210	322.91	350.32	260.23	126.24	104.34	93.26	22178	22899	18094	7988	6654	6365	0.332	-1.59	1.15853e-26	4.56274e-25	down	chr1	17908752	17910697	+	Cg1g020210.1	--	K01193 beta-fructofuranosidase [EC:3.2.1.26] | (RefSeq) LOC109747879; beta-fructofuranosidase, insoluble isoenzyme 3-like (A)	PREDICTED: putative UPF0481 protein At3g02645 [Citrus sinensis]	RecName: Full=Putative UPF0481 protein At3g02645;	SubName: Full=Uncharacterized protein {ECO:0000313|EMBL:KDO43083.1};	--	GO:0016021,integral component of membrane	Plant protein of unknown function
Cg1g020320	0.04	0.11	0.07	0	0	0	3	7	5	0	0	0	0.037	-4.768	0.0187228	0.0469642	down	chr1	18006132	18008021	+	Cg1g020320.1	--	--	hypothetical protein CUMW_252860 [Citrus unshiu]	RecName: Full=Putative UPF0481 protein At3g02645;	SubName: Full=Uncharacterized protein {ECO:0000313|EMBL:GAY66947.1};	--	GO:0016021,integral component of membrane	Plant protein of unknown function
Cg1g020440	4.55	4.58	4.3	12.67	9.57	12.07	241	231	231	619	471	636	2.449	1.292	3.54071e-14	5.556e-13	up	chr1	18126090	18127692	+	Cg1g020440.1	--	K13459 disease resistance protein RPS2 | (RefSeq) hypothetical protein (A)	PREDICTED: probable disease resistance protein At5g63020 [Citrus sinensis]	RecName: Full=Probable disease resistance protein At5g63020; AltName: Full=pNd11;	SubName: Full=Uncharacterized protein {ECO:0000313|EMBL:KDO52322.1};	Apoptotic ATPase	GO:0005886,plasma membrane; GO:0043531,ADP binding; GO:0005524,ATP binding; GO:0006952,defense response; GO:0007165,signal transduction	Leucine rich repeat
Cg1g020450	2.21	3.69	1.55	6.46	5	5.93	86	137	61	232	181	230	2.249	1.169	0.000364749	0.00147336	up	chr1	18132711	18133815	+	Cg1g020450.1	--	--	PREDICTED: uncharacterized protein LOC102614091 [Citrus sinensis]	--	SubName: Full=Uncharacterized protein {ECO:0000313|EMBL:KDO52317.1};	--	--	--
Cg1g020470	9.76	10.05	10.49	26.55	26.79	26.29	398	390	433	997	1014	1065	2.518	1.332	1.11131e-31	5.73041e-30	up	chr1	18155620	18156905	-	Cg1g020470.1	--	K22068 iron-sulfur cluster assembly enzyme ISCU, mitochondrial | (RefSeq) iron-sulfur cluster assembly protein 1-like (A)	PREDICTED: uncharacterized protein LOC102613496 [Citrus sinensis]	--	SubName: Full=Uncharacterized protein {ECO:0000313|EMBL:ESR40719.1};	--	--	SAM domain (Sterile alpha motif)
Cg1g020480	16.06	16.19	21.69	41.99	38.24	38.79	569	546	778	1371	1258	1366	2.114	1.08	2.13127e-12	2.82013e-11	up	chr1	18167617	18170164	+	Cg1g020480.1	--	K13104 zinc finger protein 830 | (RefSeq) zinc finger protein 830 (A)	PREDICTED: zinc finger protein 830 isoform X2 [Citrus sinensis]	--	SubName: Full=Uncharacterized protein {ECO:0000313|EMBL:KDO39614.1};	Uncharacterized conserved protein	--	Zinc-finger of C2H2 type
Cg1g020500	4.86	4.68	3.27	13.69	12.18	14.17	276	253	188	716	642	799	2.996	1.583	1.12434e-16	2.25172e-15	up	chr1	18206751	18209300	-	Cg1g020500.1	--	K20599 NB-LRR protein SUMM2 | (RefSeq) probable disease resistance protein At1g12280 (A)	PREDICTED: probable disease resistance protein At1g12280 [Citrus sinensis]	RecName: Full=Disease resistance protein RPS5; AltName: Full=Resistance to Pseudomonas syringae protein 5; AltName: Full=pNd3/pNd10;	SubName: Full=Uncharacterized protein {ECO:0000313|EMBL:KDO40189.1};	Apoptotic ATPase	GO:0005622,intracellular; GO:0005886,plasma membrane; GO:0043531,ADP binding; GO:0005524,ATP binding; GO:0042802,identical protein binding; GO:0000166,nucleotide binding; GO:0038023,signaling receptor activity; GO:0008219,cell death; GO:0006952,defense response; GO:0009816,defense response to bacterium, incompatible interaction; GO:0009626,plant-type hypersensitive response	--
Cg1g020620	0.69	0.35	0.45	14.74	13.71	17.76	23	11	15	450	422	585	29.637	4.889	2.51104e-59	4.15193e-57	up	chr1	18400714	18403302	-	Cg1g020620.1	--	K23222 nuclease HARBI1 [EC:3.1.-.-] | (RefSeq) uncharacterized LOC18507245 (A)	hypothetical protein CUMW_192110 [Citrus unshiu]	RecName: Full=Receptor like protein 8 {ECO:0000303|PubMed:18434605}; Short=AtRLP8 {ECO:0000303|PubMed:18434605}; AltName: Full=RESISTANCE TO PERONOSPORA PARASITICA 27 {ECO:0000312|EMBL:CAE51863.1, ECO:0000312|EMBL:CAE51864.1}; Flags: Precursor;	SubName: Full=Uncharacterized protein {ECO:0000313|EMBL:GAY59117.1};	FOG: Leucine rich repeat	GO:0016021,integral component of membrane	--
Cg1g020750	10.4	6.69	9.96	33.03	29.1	34.09	426	261	413	1247	1107	1388	3.402	1.766	8.36145e-20	2.13105e-18	up	chr1	18538446	18600732	-	Cg1g020750.1	--	K23222 nuclease HARBI1 [EC:3.1.-.-] | (RefSeq) uncharacterized LOC18507245 (A)	hypothetical protein CUMW_241880 [Citrus unshiu]	RecName: Full=Receptor like protein 9a {ECO:0000305}; Short=AtRLP9a {ECO:0000305}; AltName: Full=Receptor like protein 9 {ECO:0000303|PubMed:18434605}; Short=AtRLP9 {ECO:0000303|PubMed:18434605}; Flags: Precursor;	SubName: Full=Uncharacterized protein {ECO:0000313|EMBL:GAY65535.1};	FOG: Leucine rich repeat	GO:0016021,integral component of membrane	--
Cg1g020810	0.45	0.5	0.09	1.13	1.97	0.84	19	20	4	44	77	35	3.622	1.857	0.00445179	0.013598	up	chr1	18682386	18687952	+	Cg1g020810.1	--	K23222 nuclease HARBI1 [EC:3.1.-.-] | (RefSeq) uncharacterized LOC18507245 (A)	hypothetical protein CISIN_1g035976mg, partial [Citrus sinensis]	RecName: Full=Receptor like protein 9a {ECO:0000305}; Short=AtRLP9a {ECO:0000305}; AltName: Full=Receptor like protein 9 {ECO:0000303|PubMed:18434605}; Short=AtRLP9 {ECO:0000303|PubMed:18434605}; Flags: Precursor;	SubName: Full=Uncharacterized protein {ECO:0000313|EMBL:KDO47440.1}; Flags: Fragment;	FOG: Leucine rich repeat	GO:0016021,integral component of membrane	Leucine Rich repeats (2 copies)
Cg1g020830	1.19	1.07	1.57	35.24	34.48	46.1	76	65	101	2066	2037	2915	28.936	4.855	2.78769e-130	2.06568e-127	up	chr1	18711157	18719692	+	Cg1g020830.1	--	K13420 LRR receptor-like serine/threonine-protein kinase FLS2 [EC:2.7.11.1] | (RefSeq) hypothetical protein (A)	PREDICTED: LRR receptor-like serine/threonine-protein kinase FLS2 isoform X2 [Citrus sinensis]	RecName: Full=Receptor like protein 8 {ECO:0000303|PubMed:18434605}; Short=AtRLP8 {ECO:0000303|PubMed:18434605}; AltName: Full=RESISTANCE TO PERONOSPORA PARASITICA 27 {ECO:0000312|EMBL:CAE51863.1, ECO:0000312|EMBL:CAE51864.1}; Flags: Precursor;	SubName: Full=Uncharacterized protein {ECO:0000313|EMBL:GAY62750.1}; Flags: Fragment;	FOG: Leucine rich repeat	GO:0016021,integral component of membrane	Leucine Rich repeats (2 copies)
Cg1g020850	0.65	0.41	0.26	0	0	0	10	6	4	0	0	0	0.027	-5.185	0.00559645	0.0165974	down	chr1	18729319	18730706	+	Cg1g020850.1	--	K07739 elongator complex protein 3 [EC:2.3.1.48] | (RefSeq) uncharacterized LOC105803458 (A)	Retrovirus-related Pol polyprotein from transposon TNT 1-94 [Morus notabilis]	--	SubName: Full=Retrovirus-related Pol polyprotein from transposon TNT 1-94 {ECO:0000313|EMBL:EXC35359.1};	--	GO:0000123,histone acetyltransferase complex; GO:0016301,kinase activity; GO:0003676,nucleic acid binding; GO:0015074,DNA integration; GO:0016573,histone acetylation	--
Cg1g020880	0.42	0.7	0.66	7.99	9.06	11.24	15	24	24	265	303	402	15.342	3.939	4.00683e-38	2.87328e-36	up	chr1	18775822	18777855	+	Cg1g020880.1	--	K10875 DNA repair and recombination protein RAD54 and RAD54-like protein [EC:3.6.4.-] | (RefSeq) hypothetical protein (A)	hypothetical protein CICLE_v10023697mg [Citrus clementina]	--	SubName: Full=Uncharacterized protein {ECO:0000313|EMBL:ESR53382.1};	--	GO:0005524,ATP binding	--
Cg1g020890	12.31	12.26	12.61	25.06	27.54	30.47	615	583	638	1154	1278	1513	2.144	1.1	2.53411e-17	5.30334e-16	up	chr1	18783746	18785161	-	Cg1g020890.1	--	K03255 protein TIF31 | (RefSeq) protein TSS-like (A)	PREDICTED: protein TSS isoform X2 [Citrus sinensis]	RecName: Full=Protein TSS {ECO:0000303|PubMed:21185286}; AltName: Full=TPR-domain suppressor of STIMPY {ECO:0000303|PubMed:21185286};	SubName: Full=Uncharacterized protein {ECO:0000313|EMBL:ESR40664.1};	Uncharacterized protein CLU1/cluA/TIF31 involved in mitochondrial morphology/distribution, also found associated with eIF-3	GO:0007049,cell cycle; GO:0007275,multicellular organism development; GO:0009737,response to abscisic acid	--
Cg1g020900	1.46	0.42	1.71	8.92	5.59	8.48	70	19	83	394	249	404	6.106	2.61	1.15689e-09	1.11762e-08	up	chr1	18799609	18805928	+	Cg1g020900.1	--	K17550 protein phosphatase 1 regulatory subunit 7 | (RefSeq) receptor-like protein 9b (A)	PREDICTED: LRR receptor-like serine/threonine-protein kinase FLS2 isoform X1 [Citrus sinensis]	RecName: Full=Receptor-like protein 1 {ECO:0000303|PubMed:18434605}; Short=AtRLP1 {ECO:0000303|PubMed:18434605}; AltName: Full=Receptor of eMax {ECO:0000303|PubMed:23898033}; Flags: Precursor;	SubName: Full=Uncharacterized protein {ECO:0000313|EMBL:GAY68102.1};	FOG: Leucine rich repeat	GO:0016021,integral component of membrane; GO:0042742,defense response to bacterium	Leucine Rich repeats (2 copies)
Cg1g020970	1.19	1.34	1.3	0.38	0.12	0.65	55	59	61	16	5	30	0.288	-1.794	0.001963	0.00660841	down	chr1	18942270	18968301	+	Cg1g020970.1	--	K04733 interleukin-1 receptor-associated kinase 4 [EC:2.7.11.1] | (RefSeq) G-type lectin S-receptor-like serine/threonine-protein kinase B120 (A)	PREDICTED: G-type lectin S-receptor-like serine/threonine-protein kinase CES101 isoform X1 [Citrus sinensis]	RecName: Full=G-type lectin S-receptor-like serine/threonine-protein kinase CES101; EC=2.7.11.1; AltName: Full=Protein CALLUS EXPRESSION OF RBCS 101; Flags: Precursor;	SubName: Full=Uncharacterized protein {ECO:0000313|EMBL:ESR40815.1};	--	GO:0016021,integral component of membrane; GO:0005886,plasma membrane; GO:0005524,ATP binding; GO:0005516,calmodulin binding; GO:0030246,carbohydrate binding; GO:0004674,protein serine/threonine kinase activity; GO:0045087,innate immune response; GO:0006468,protein phosphorylation; GO:0009620,response to fungus	Protein tyrosine kinase
Cg1g021000	4.36	4.64	5.51	12.37	12.08	14.62	143	145	183	374	368	477	2.584	1.37	7.54392e-13	1.04378e-11	up	chr1	19001373	19004223	+	Cg1g021000.1	--	K04733 interleukin-1 receptor-associated kinase 4 [EC:2.7.11.1] | (RefSeq) receptor-like serine/threonine-protein kinase SD1-8 isoform X1 (A)	hypothetical protein CUMW_263360 [Citrus unshiu]	RecName: Full=G-type lectin S-receptor-like serine/threonine-protein kinase CES101; EC=2.7.11.1; AltName: Full=Protein CALLUS EXPRESSION OF RBCS 101; Flags: Precursor;	SubName: Full=Uncharacterized protein {ECO:0000313|EMBL:GAY68341.1};	--	GO:0016021,integral component of membrane; GO:0005886,plasma membrane; GO:0005524,ATP binding; GO:0005516,calmodulin binding; GO:0030246,carbohydrate binding; GO:0004674,protein serine/threonine kinase activity; GO:0045087,innate immune response; GO:0006468,protein phosphorylation; GO:0009620,response to fungus	Protein tyrosine kinase
Cg1g021180	1.95	1.58	1.82	23.48	21.07	31.62	178	137	168	1977	1788	2871	13.678	3.774	1.008e-82	3.20113e-80	up	chr1	19259485	19266600	+	Cg1g021180.1	--	K13420 LRR receptor-like serine/threonine-protein kinase FLS2 [EC:2.7.11.1] | (RefSeq) probable LRR receptor-like serine/threonine-protein kinase At3g47570 (A)	hypothetical protein CUMW_248700, partial [Citrus unshiu]	RecName: Full=Receptor kinase-like protein Xa21 {ECO:0000303|Ref.1}; EC=2.7.11.1 {ECO:0000255|PROSITE-ProRule:PRU00159, ECO:0000269|PubMed:11927577}; Contains: RecName: Full=Receptor kinase-like protein Xa21, processed {ECO:0000250|UniProtKB:Q2R2D5}; Flags: Precursor;	SubName: Full=Uncharacterized protein {ECO:0000313|EMBL:GAY66432.1}; Flags: Fragment;	--	GO:0005789,endoplasmic reticulum membrane; GO:0016021,integral component of membrane; GO:0005634,nucleus; GO:0005886,plasma membrane; GO:0005524,ATP binding; GO:0004674,protein serine/threonine kinase activity; GO:0006952,defense response; GO:0031349,positive regulation of defense response; GO:1900426,positive regulation of defense response to bacterium; GO:0046777,protein autophosphorylation	Leucine rich repeat
Cg1g021200	0	0	0.21	1.16	1.5	0.65	0	0	2	10	13	6	14.712	3.879	0.0110864	0.0301079	up	chr1	19393421	19393888	+	Cg1g021200.1	--	--	--	--	--	--	--	--
Cg1g021270	0	0	0	0.05	0.16	0.1	0	0	0	4	13	9	47.126	5.558	0.0016801	0.00577557	up	chr1	19457782	19460689	-	Cg1g021270.1	--	K13459 disease resistance protein RPS2 | (RefSeq) disease resistance protein SUMM2-like (A)	hypothetical protein CICLE_v10027440mg, partial [Citrus clementina]	RecName: Full=Putative disease resistance protein At1g63350;	SubName: Full=Uncharacterized protein {ECO:0000313|EMBL:ESR40839.1}; Flags: Fragment;	Apoptotic ATPase	GO:0005886,plasma membrane; GO:0043531,ADP binding; GO:0005524,ATP binding; GO:0006952,defense response; GO:0007165,signal transduction	NB-ARC domain
Cg1g021280	2.26	2.07	2.42	1.16	1.01	0.93	193	168	209	91	80	79	0.439	-1.187	1.99267e-07	1.44394e-06	down	chr1	19474702	19497190	-	Cg1g021280.1	--	K13459 disease resistance protein RPS2 | (RefSeq) probable disease resistance protein At1g61300 (A)	PREDICTED: probable disease resistance protein At4g27220, partial [Citrus sinensis]	RecName: Full=Disease resistance protein SUMM2 {ECO:0000305}; AltName: Full=Disease resistance protein At1g12280 {ECO:0000305}; AltName: Full=Protein SUPPRESSOR OF MKK1 MKK2 2 {ECO:0000303|PubMed:22423965};	SubName: Full=Uncharacterized protein {ECO:0000313|EMBL:GAY64151.1};	Apoptotic ATPase	GO:0005886,plasma membrane; GO:0043531,ADP binding; GO:0005524,ATP binding; GO:0006952,defense response; GO:0007165,signal transduction	NB-ARC domain
Cg1g021340	199.16	162.94	201.68	13.97	30.38	30.26	15415	12003	15803	996	2183	2327	0.127	-2.976	1.01674e-30	4.9254e-29	down	chr1	19611730	19614021	+	Cg1g021340.1	--	K13424 WRKY transcription factor 33 | (RefSeq) WRKY transcription factor WRKY24 (A)	PREDICTED: probable WRKY transcription factor 40 [Citrus sinensis]	RecName: Full=Probable WRKY transcription factor 40; AltName: Full=WRKY DNA-binding protein 40;	SubName: Full=Uncharacterized protein {ECO:0000313|EMBL:GAY55480.1};	--	GO:0005634,nucleus; GO:0003700,DNA-binding transcription factor activity; GO:0043565,sequence-specific DNA binding; GO:0044212,transcription regulatory region DNA binding; GO:0042742,defense response to bacterium; GO:0050832,defense response to fungus; GO:0045892,negative regulation of transcription, DNA-templated; GO:0031347,regulation of defense response; GO:0010200,response to chitin; GO:00022…	WRKY DNA -binding domain
Cg1g021430	0.56	0.56	0.38	2.23	2.32	2	49	47	34	181	190	175	4.194	2.068	3.52409e-14	5.53426e-13	up	chr1	19715772	19722167	-	Cg1g021430.2	--	K05391 cyclic nucleotide gated channel, plant | (RefSeq) probable cyclic nucleotide-gated ion channel 5 (A)	hypothetical protein CISIN_1g005042mg [Citrus sinensis]	RecName: Full=Putative cyclic nucleotide-gated ion channel 7; AltName: Full=Cyclic nucleotide- and calmodulin-regulated ion channel 7;	SubName: Full=Uncharacterized protein {ECO:0000313|EMBL:KDO44036.1};	K+-channel ERG and related proteins, contain PAS/PAC sensor domain	GO:0005887,integral component of plasma membrane; GO:0005886,plasma membrane; GO:0090406,pollen tube; GO:0005516,calmodulin binding; GO:0030552,cAMP binding; GO:0030553,cGMP binding; GO:0005249,voltage-gated potassium channel activity; GO:0009860,pollen tube growth; GO:0042391,regulation of membrane potential; GO:0046686,response to cadmium ion	Cyclic nucleotide-binding domain
Cg1g021440	0.77	0.75	0.19	1.31	1.67	1.5	73	67	18	114	146	141	2.518	1.332	0.00486231	0.0146898	up	chr1	19732873	19735547	+	Cg1g021440.1	--	K04730 interleukin-1 receptor-associated kinase 1 [EC:2.7.11.1] | (RefSeq) LOW QUALITY PROTEIN: putative receptor-like protein kinase At1g80870 (A)	PREDICTED: putative receptor-like protein kinase At1g80870 [Citrus sinensis]	RecName: Full=Putative receptor-like protein kinase At1g80870; EC=2.7.11.1;	SubName: Full=Uncharacterized protein {ECO:0000313|EMBL:KDO44037.1};	Serine/threonine protein kinase	GO:0016021,integral component of membrane; GO:0005886,plasma membrane; GO:0005524,ATP binding; GO:0004675,transmembrane receptor protein serine/threonine kinase activity; GO:0007166,cell surface receptor signaling pathway; GO:0006468,protein phosphorylation	Protein kinase domain
Cg1g021450	0.91	0.88	0.78	0.03	0.02	0	120	110	104	4	2	0	0.018	-5.797	3.04199e-17	6.33969e-16	down	chr1	19753649	19787538	-	Cg1g021450.1	--	K20623 typhasterol/6-deoxotyphasterol 2alpha-hydroxylase | (RefSeq) cytochrome P450 750A1-like (A)	hypothetical protein CUMW_264250 [Citrus unshiu]	RecName: Full=Cytochrome P450 76C4; EC=1.14.-.-;	SubName: Full=Uncharacterized protein {ECO:0000313|EMBL:GAY68454.1};	Cytochrome P450 CYP2 subfamily	GO:0016021,integral component of membrane; GO:0016020,membrane; GO:0020037,heme binding; GO:0005506,iron ion binding; GO:0016709,oxidoreductase activity, acting on paired donors, with incorporation or reduction of molecular oxygen, NAD(P)H as one donor, and incorporation of one atom of oxygen; GO:0044550,secondary metabolite biosynthetic process	Cytochrome P450
Cg1g021470	6	5.86	6.42	20.17	20.03	25.02	568	528	615	1758	1760	2353	3.422	1.775	6.10031e-36	3.80214e-34	up	chr1	19839492	19842773	+	Cg1g021470.1	--	K04733 interleukin-1 receptor-associated kinase 4 [EC:2.7.11.1] | (RefSeq) hypothetical protein (A)	PREDICTED: wall-associated receptor kinase-like 1 [Citrus sinensis]	RecName: Full=Wall-associated receptor kinase-like 8; EC=2.7.11.-; Flags: Precursor;	SubName: Full=Uncharacterized protein {ECO:0000313|EMBL:ESR54352.1};	--	GO:0016021,integral component of membrane; GO:0005886,plasma membrane; GO:0005524,ATP binding; GO:0005509,calcium ion binding; GO:0030247,polysaccharide binding; GO:0004674,protein serine/threonine kinase activity; GO:0007166,cell surface receptor signaling pathway	Protein tyrosine kinase
Cg1g021480	1.12	0.71	1.01	2.32	1.93	3.15	105	64	96	201	169	295	2.5	1.322	9.20056e-06	5.09691e-05	up	chr1	19844882	19849019	+	Cg1g021480.2	--	K04733 interleukin-1 receptor-associated kinase 4 [EC:2.7.11.1] | (RefSeq) wall-associated receptor kinase-like 1 (A)	PREDICTED: wall-associated receptor kinase-like 9 [Citrus sinensis]	RecName: Full=Wall-associated receptor kinase-like 2; EC=2.7.11.-; Flags: Precursor;	SubName: Full=Uncharacterized protein {ECO:0000313|EMBL:GAY53663.1};	--	GO:0016021,integral component of membrane; GO:0009505,plant-type cell wall; GO:0005886,plasma membrane; GO:0005524,ATP binding; GO:0005509,calcium ion binding; GO:0030247,polysaccharide binding; GO:0004674,protein serine/threonine kinase activity; GO:0007166,cell surface receptor signaling pathway; GO:0046777,protein autophosphorylation	Protein kinase domain
Cg1g021530	0.86	0.66	0.32	5.53	5.86	7.01	59	43	22	351	375	480	9.66	3.272	3.52911e-24	1.21527e-22	up	chr1	20047417	20049975	-	Cg1g021530.1	--	K13420 LRR receptor-like serine/threonine-protein kinase FLS2 [EC:2.7.11.1] | (RefSeq) hypothetical protein (A)	hypothetical protein CICLE_v100305552mg, partial [Citrus clementina]	RecName: Full=Probable LRR receptor-like serine/threonine-protein kinase At3g47570; EC=2.7.11.1; Flags: Precursor;	SubName: Full=Uncharacterized protein {ECO:0000313|EMBL:ESR49583.1}; Flags: Fragment;	--	GO:0016021,integral component of membrane; GO:0005886,plasma membrane; GO:0005524,ATP binding; GO:0004674,protein serine/threonine kinase activity	--
Cg1g021540	5.35	3.9	4.21	26.03	25.99	31.26	317	220	253	1422	1431	1842	5.926	2.567	1.70043e-49	1.82906e-47	up	chr1	20053742	20129299	-	Cg1g021540.1	--	K13420 LRR receptor-like serine/threonine-protein kinase FLS2 [EC:2.7.11.1] | (RefSeq) hypothetical protein (A)	hypothetical protein CISIN_1g036588mg, partial [Citrus sinensis]	RecName: Full=Probable inactive leucine-rich repeat receptor kinase XIAO {ECO:0000305}; Flags: Precursor;	SubName: Full=Uncharacterized protein {ECO:0000313|EMBL:KDO41429.1}; Flags: Fragment;	--	GO:0016021,integral component of membrane; GO:0005886,plasma membrane; GO:0005524,ATP binding; GO:0004672,protein kinase activity; GO:0009742,brassinosteroid mediated signaling pathway; GO:0090696,post-embryonic plant organ development	Leucine rich repeat
Cg1g021550	0.22	0.27	0.29	0	0	0	6	7	8	0	0	0	0.026	-5.249	0.00368516	0.0115762	down	chr1	20135019	20136812	-	Cg1g021550.1	--	--	PREDICTED: uncharacterized protein LOC102631139 [Citrus sinensis]	RecName: Full=Retrovirus-related Pol polyprotein from transposon RE2; AltName: Full=Retro element 2 {ECO:0000303|PubMed:10689195}; Short=AtRE2 {ECO:0000303|PubMed:10689195}; Includes: RecName: Full=Protease RE2; EC=3.4.23.-; Includes: RecName: Full=Reverse transcriptase RE2; EC=2.7.7.49; Includes: RecName: Full=Endonuclease RE2;	SubName: Full=Uncharacterized protein {ECO:0000313|EMBL:CAN71108.1};	FOG: Transposon-encoded proteins with TYA, reverse transcriptase, integrase domains in various combinations	GO:0004190,aspartic-type endopeptidase activity; GO:0004519,endonuclease activity; GO:0046872,metal ion binding; GO:0003676,nucleic acid binding; GO:0003964,RNA-directed DNA polymerase activity; GO:0015074,DNA integration; GO:0006310,DNA recombination	--
Cg1g021580	1.42	1.49	1.01	3.3	3.59	3.91	124	124	89	265	291	339	2.644	1.403	5.92533e-10	5.91557e-09	up	chr1	20138959	20141725	+	Cg1g021580.1	--	K17686 Cu+-exporting ATPase [EC:3.6.3.54] | (RefSeq) probable copper-transporting ATPase HMA5 (A)	hypothetical protein CUMW_235150 [Citrus unshiu]	--	SubName: Full=Uncharacterized protein {ECO:0000313|EMBL:GAY64659.1};	--	--	Plant transposase (Ptta/En/Spm family)
Cg1g021620	0.04	0	0.04	0.33	0.35	0.24	4	0	4	28	30	22	10.068	3.332	0.000109048	0.000497655	up	chr1	20162763	20166582	+	Cg1g021620.3.1	--	K08900 mitochondrial chaperone BCS1 | (RefSeq) hypothetical protein (A)	hypothetical protein CISIN_1g048683mg [Citrus sinensis]	RecName: Full=AAA-ATPase At3g50940; EC=3.6.1.3 {ECO:0000250|UniProtKB:Q9FLD5}; Flags: Precursor;	SubName: Full=Uncharacterized protein {ECO:0000313|EMBL:KDO46838.1};	AAA+-type ATPase	GO:0005524,ATP binding; GO:0016887,ATPase activity; GO:0009651,response to salt stress	Domain associated at C-terminal with AAA
Cg1g021690	7.45	5.74	11.04	2.63	4.85	4.8	86	63	129	28	52	55	0.486	-1.04	0.0115917	0.031268	down	chr1	20256610	20257038	-	Cg1g021690.1	--	--	hypothetical protein CISIN_1g040433mg [Citrus sinensis]	--	SubName: Full=Uncharacterized protein {ECO:0000313|EMBL:KDO70899.1};	--	GO:0016021,integral component of membrane	--
Cg1g021740	68.63	48.67	74.25	32.12	28.55	35.71	4738	3198	5189	2043	1830	2450	0.482	-1.054	4.89934e-09	4.4094e-08	down	chr1	20348138	20356545	-	Cg1g021740.1	--	K15813 beta-amyrin synthase [EC:5.4.99.39] | (RefSeq) hypothetical protein (A)	hypothetical protein CUMW_206560 [Citrus unshiu]	RecName: Full=Beta-amyrin synthase; EC=5.4.99.39;	SubName: Full=Uncharacterized protein {ECO:0000313|EMBL:GAY61017.1};	Oxidosqualene-lanosterol cyclase and related proteins	GO:0042300,beta-amyrin synthase activity; GO:0019745,pentacyclic triterpenoid biosynthetic process	Squalene-hopene cyclase N-terminal domain
Cg1g021990	0.59	0.77	0.92	2.25	1.64	1.56	36	45	57	127	93	95	2.288	1.194	0.000295446	0.00122153	up	chr1	20841413	20843261	-	Cg1g021990.1	--	--	PREDICTED: uncharacterized protein DDB_G0283697 isoform X1 [Citrus sinensis]	--	SubName: Full=Uncharacterized protein {ECO:0000313|EMBL:GAY43320.1};	--	--	--
Cg1g022120	64.86	56.03	31.68	255.76	264.86	280.93	5927	4873	2931	21532	22471	25508	5.033	2.331	1.89551e-25	6.933e-24	up	chr1	21051564	21058688	+	Cg1g022120.1	--	K13420 LRR receptor-like serine/threonine-protein kinase FLS2 [EC:2.7.11.1] | (RefSeq) probable LRR receptor-like serine/threonine-protein kinase At3g47570 (A)	hypothetical protein CUMW_266180 [Citrus unshiu]	RecName: Full=Probable LRR receptor-like serine/threonine-protein kinase At3g47570; EC=2.7.11.1; Flags: Precursor;	SubName: Full=Uncharacterized protein {ECO:0000313|EMBL:GAY68700.1};	--	GO:0016021,integral component of membrane; GO:0005886,plasma membrane; GO:0005524,ATP binding; GO:0004674,protein serine/threonine kinase activity	Leucine rich repeat
Cg1g022140	0.26	0.27	0	1.11	2.11	2.31	3	3	0	12	23	27	10.231	3.355	0.000717991	0.00271156	up	chr1	21068098	21069416	+	Cg1g022140.1	--	--	hypothetical protein CICLE_v10013939mg [Citrus clementina]	--	SubName: Full=Uncharacterized protein {ECO:0000313|EMBL:ESR63276.1};	--	GO:0016021,integral component of membrane	--
Cg1g022170	0	0.4	0	0.59	1.47	1.26	0	7	0	10	25	23	8.16	3.029	0.0167031	0.0426193	up	chr1	21136882	21138206	+	Cg1g022170.1	--	K15032 mTERF domain-containing protein, mitochondrial | (RefSeq) uncharacterized LOC105350907 (A)	hypothetical protein CUMW_282630 [Citrus unshiu]	--	SubName: Full=Uncharacterized protein {ECO:0000313|EMBL:GAY34515.1};	--	--	--
Cg1g022220	4.85	3.88	4.39	413.5	369.98	545.47	84	64	77	6602	5953	9393	97.105	6.601	1.66844e-248	5.56343e-245	up	chr1	21231186	21231676	-	Cg1g022220.1	--	K07213 copper chaperone | (RefSeq) copper transport protein ATX1-like (A)	hypothetical protein CICLE_v10002978mg [Citrus clementina]	RecName: Full=Copper transport protein ATX1; AltName: Full=Copper chaperone ATX1;	SubName: Full=Uncharacterized protein {ECO:0000313|EMBL:GAY61671.1};	Copper chaperone	GO:0005737,cytoplasm; GO:0005829,cytosol; GO:0046914,transition metal ion binding; GO:0046916,cellular transition metal ion homeostasis; GO:0006825,copper ion transport; GO:0030001,metal ion transport	Heavy-metal-associated domain
Cg1g022310	571.84	475.52	576.77	185.52	277.75	291.01	45127	35715	46079	13489	20352	22821	0.446	-1.166	2.04547e-10	2.15275e-09	down	chr1	21416491	21419780	-	Cg1g022310.1	--	K13424 WRKY transcription factor 33 | (RefSeq) probable WRKY transcription factor 25 (A)	hypothetical protein CISIN_1g011483mg [Citrus sinensis]	RecName: Full=WRKY transcription factor WRKY24 {ECO:0000303|PubMed:16919842}; Short=OsWRKY24 {ECO:0000303|PubMed:16919842};	SubName: Full=Uncharacterized protein {ECO:0000313|EMBL:KDO42284.1};	--	GO:0005634,nucleus; GO:0003700,DNA-binding transcription factor activity; GO:0043565,sequence-specific DNA binding; GO:0009738,abscisic acid-activated signaling pathway; GO:0009740,gibberellic acid mediated signaling pathway; GO:0009788,negative regulation of abscisic acid-activated signaling pathway; GO:0009938,negative regulation of gibberellic acid mediated signaling pathway; GO:0045893,positi…	--
Cg1g022640	6.32	6.57	6.02	16.48	17.87	16.14	466	461	449	1119	1223	1182	2.56	1.356	3.94569e-31	1.954e-29	up	chr1	21813576	21816574	-	Cg1g022640.1	--	K04730 interleukin-1 receptor-associated kinase 1 [EC:2.7.11.1] | (RefSeq) putative receptor-like protein kinase At3g47110 (A)	hypothetical protein CICLE_v10003289mg, partial [Citrus clementina]	RecName: Full=Probable LRR receptor-like serine/threonine-protein kinase At3g47570; EC=2.7.11.1; Flags: Precursor;	SubName: Full=Uncharacterized protein {ECO:0000313|EMBL:ESR45748.1}; Flags: Fragment;	--	GO:0016021,integral component of membrane; GO:0005886,plasma membrane; GO:0005524,ATP binding; GO:0004674,protein serine/threonine kinase activity	Leucine rich repeat
Cg1g023050	5.85	9.44	5.07	13.61	13.06	17.78	244	375	214	523	506	737	2.103	1.073	2.49945e-05	0.000128883	up	chr1	22403736	22405149	-	Cg1g023050.1	--	--	PREDICTED: NAC domain-containing protein 60-like [Citrus sinensis]	RecName: Full=NAC domain-containing protein 89; Short=ANAC089; AltName: Full=Protein FRUCTOSE-SENSING QUANTITATIVE TRAIT LOCUS 6;	SubName: Full=NTM1-like {ECO:0000313|EMBL:JAV44984.1};	--	GO:0005783,endoplasmic reticulum; GO:0005634,nucleus; GO:0003677,DNA binding; GO:0003700,DNA-binding transcription factor activity; GO:0009910,negative regulation of flower development; GO:0009626,plant-type hypersensitive response; GO:0045893,positive regulation of transcription, DNA-templated; GO:0034976,response to endoplasmic reticulum stress; GO:0006351,transcription, DNA-templated	--
Cg1g023100	8.66	8.6	3.53	35.5	37.06	27.12	325	307	134	1227	1291	1011	4.592	2.199	1.93274e-13	2.81429e-12	up	chr1	22566845	22569673	-	Cg1g023100.1	--	--	hypothetical protein CUMW_215270 [Citrus unshiu]	--	SubName: Full=Uncharacterized protein {ECO:0000313|EMBL:GAY62116.1};	--	--	--
Cg1g023120	0	0.03	0	0.23	0.07	0.14	0	2	0	14	4	9	13.377	3.742	0.0187303	0.0469772	up	chr1	22587598	22589486	-	Cg1g023120.1	--	K05681 ATP-binding cassette, subfamily G (WHITE), member 2 | (RefSeq) ABC transporter G family member 5-like (A)	hypothetical protein CISIN_1g006505mg [Citrus sinensis]	RecName: Full=ABC transporter G family member 5; Short=ABC transporter ABCG.5; Short=AtABCG5; AltName: Full=White-brown complex homolog protein 5; Short=AtWBC5;	SubName: Full=Uncharacterized protein {ECO:0000313|EMBL:KDO50720.1};	Transporter, ABC superfamily (Breast cancer resistance protein)	GO:0016021,integral component of membrane; GO:0005886,plasma membrane; GO:0005524,ATP binding; GO:0042626,ATPase activity, coupled to transmembrane movement of substances	ABC-2 type transporter
Cg1g023320	1.55	1.71	1.1	5.13	4.25	2.33	18	19	13	55	46	27	2.567	1.36	0.00880297	0.0246082	up	chr1	22805941	22806419	+	Cg1g023320.1	--	K15078 structure-specific endonuclease subunit SLX1 [EC:3.6.1.-] | (RefSeq) putative disease resistance protein RGA3 (A)	hypothetical protein CISIN_1g002044mg [Citrus sinensis]	RecName: Full=Putative disease resistance protein RGA1; AltName: Full=RGA3-blb;	SubName: Full=Uncharacterized protein {ECO:0000313|EMBL:KDO51672.1};	Apoptotic ATPase	GO:0043531,ADP binding; GO:0005524,ATP binding; GO:0006952,defense response	--
Cg1g023360	54.57	40.53	91.35	7.48	19.13	21.44	2313	1635	3920	292	753	903	0.248	-2.013	0.000342567	0.00139304	down	chr1	22849844	22851044	+	Cg1g023360.1	--	--	hypothetical protein CISIN_1g020089mg [Citrus sinensis]	--	SubName: Full=Uncharacterized protein {ECO:0000313|EMBL:GAY62623.1};	--	--	--
Cg1g023370	1.65	1.7	2.66	0.55	0.7	0.69	58	57	95	18	23	24	0.31	-1.689	5.09341e-05	0.000248546	down	chr1	22858110	22859108	-	Cg1g023370.1	--	--	hypothetical protein CISIN_1g037643mg [Citrus sinensis]	--	SubName: Full=Uncharacterized protein {ECO:0000313|EMBL:KDO51679.1};	--	GO:0016021,integral component of membrane	--
Cg1g023430	0.03	0	0.03	0.25	0.41	0.08	1	0	1	9	15	3	13.687	3.775	0.0141452	0.0371103	up	chr1	22931348	22935752	-	Cg1g023430.1	--	K11843 ubiquitin carboxyl-terminal hydrolase 14 [EC:3.4.19.12] | (RefSeq) FBD-associated F-box protein At4g10400-like (A)	hypothetical protein CISIN_1g042962mg, partial [Citrus sinensis]	RecName: Full=F-box/LRR-repeat protein 25;	SubName: Full=Uncharacterized protein {ECO:0000313|EMBL:KDO40275.1}; Flags: Fragment;	--	--	--
Cg1g023590	11.62	12.74	9.43	4.95	3.82	4.72	1175	1226	965	461	359	474	0.383	-1.385	2.16234e-16	4.23307e-15	down	chr1	24202558	24217582	+	Cg1g023590.1	--	K03654 ATP-dependent DNA helicase RecQ [EC:3.6.4.12] | (RefSeq) uncharacterized protein LOC7465198 isoform X1 (A)	PREDICTED: ATP-dependent DNA helicase RecQ-like [Citrus sinensis]	RecName: Full=Mediator of RNA polymerase II transcription subunit 34; AltName: Full=ATP-dependent DNA helicase Q-like 2; EC=3.6.4.12; AltName: Full=RecQ-like protein 2; Short=AtRecQ2; Short=AtRecQl2;	RecName: Full=ATP-dependent DNA helicase {ECO:0000256|RuleBase:RU364117}; EC=3.6.4.12 {ECO:0000256|RuleBase:RU364117};	ATP-dependent DNA helicase	GO:0005694,chromosome; GO:0005737,cytoplasm; GO:0016592,mediator complex; GO:0043138,3'-5' DNA helicase activity; GO:0005524,ATP binding; GO:0043140,ATP-dependent 3'-5' DNA helicase activity; GO:0003677,DNA binding; GO:0009378,four-way junction helicase activity; GO:0046872,metal ion binding; GO:0006310,DNA recombination; GO:0006281,DNA repair; GO:0006260,DNA replication; GO:0000724,double-strand…	Helicase conserved C-terminal domain
Cg1g023700	0.45	0.7	0.89	3.4	4.45	2.13	19	28	38	132	174	89	4.682	2.227	5.17873e-08	4.09529e-07	up	chr1	24547891	24549820	+	Cg1g023700.1	--	--	hypothetical protein CISIN_1g032761mg [Citrus sinensis]	RecName: Full=EPIDERMAL PATTERNING FACTOR-like protein 6 {ECO:0000303|PubMed:19435754}; Short=EPF-like protein 6; Contains: RecName: Full=CHALLAH {ECO:0000303|PubMed:22027592}; Flags: Precursor;	SubName: Full=Uncharacterized protein {ECO:0000313|EMBL:KDO49778.1};	--	GO:0005576,extracellular region; GO:0010052,guard cell differentiation; GO:0010374,stomatal complex development	Epidermal patterning factor proteins
Cg1g023710	21.85	38.75	20.65	8	10.69	10.74	1462	2468	1399	493	664	714	0.349	-1.519	4.67131e-10	4.73209e-09	down	chr1	24569261	24571156	+	Cg1g023710.1	--	K07198 5'-AMP-activated protein kinase, catalytic alpha subunit [EC:2.7.11.11] | (RefSeq) hypothetical protein (A)	hypothetical protein CUMW_215350 [Citrus unshiu]	RecName: Full=CBL-interacting serine/threonine-protein kinase 11; EC=2.7.11.1; AltName: Full=SNF1-related kinase 3.22; AltName: Full=SOS2-like protein kinase PKS5; AltName: Full=SOS3-interacting protein 4;	SubName: Full=Uncharacterized protein {ECO:0000313|EMBL:GAY62126.1};	Serine/threonine protein kinase	GO:0005622,intracellular; GO:0005524,ATP binding; GO:0004672,protein kinase activity; GO:0004674,protein serine/threonine kinase activity; GO:0035556,intracellular signal transduction; GO:0018105,peptidyl-serine phosphorylation; GO:0018107,peptidyl-threonine phosphorylation; GO:0006468,protein phosphorylation; GO:0009268,response to pH	Protein kinase domain
Cg1g023790	3.61	2.5	4.06	9.63	4.78	8.76	44	29	50	108	54	106	2.177	1.122	0.00564741	0.0167214	up	chr1	24701822	24702166	+	Cg1g023790.1	--	K13420 LRR receptor-like serine/threonine-protein kinase FLS2 [EC:2.7.11.1] | (RefSeq) LRR receptor-like serine/threonine-protein kinase EFR (A)	PREDICTED: LRR receptor-like serine/threonine-protein kinase EFR, partial [Citrus sinensis]	RecName: Full=Receptor kinase-like protein Xa21 {ECO:0000303|Ref.1}; EC=2.7.11.1 {ECO:0000255|PROSITE-ProRule:PRU00159, ECO:0000269|PubMed:11927577}; Contains: RecName: Full=Receptor kinase-like protein Xa21, processed {ECO:0000250|UniProtKB:Q2R2D5}; Flags: Precursor;	SubName: Full=Uncharacterized protein {ECO:0000313|EMBL:GAY68065.1};	FOG: Leucine rich repeat	GO:0005789,endoplasmic reticulum membrane; GO:0016021,integral component of membrane; GO:0005634,nucleus; GO:0005886,plasma membrane; GO:0005524,ATP binding; GO:0004674,protein serine/threonine kinase activity; GO:0006952,defense response; GO:0031349,positive regulation of defense response; GO:1900426,positive regulation of defense response to bacterium; GO:0046777,protein autophosphorylation	--
Cg1g023820	24.79	28.12	25.4	0.11	0.08	0.39	1408	1520	1460	6	4	22	0.007	-7.118	2.47753e-32	1.32535e-30	down	chr1	24761523	24763131	+	Cg1g023820.1	--	K13080 flavanone 7-O-glucoside 2''-O-beta-L-rhamnosyltransferase [EC:2.4.1.236] | (RefSeq) flavanone 7-O-glucoside 2''-O-beta-L-rhamnosyltransferase-like (A)	RecName: Full=Flavanone 7-O-glucoside 2''-O-beta-L-rhamnosyltransferase; AltName: Full=1,2 rhamnosyltransferase AAL06646.2 flavonoid 1-2 rhamnosyltransferase [Citrus maxima]	RecName: Full=Flavanone 7-O-glucoside 2''-O-beta-L-rhamnosyltransferase; EC=2.4.1.236 {ECO:0000269|PubMed:1939145}; AltName: Full=1,2 rhamnosyltransferase;	RecName: Full=Glycosyltransferase {ECO:0000256|RuleBase:RU362057}; EC=2.4.1.- {ECO:0000256|RuleBase:RU362057};	UDP-glucuronosyl and UDP-glucosyl transferase	GO:0016021,integral component of membrane; GO:0033835,flavanone 7-O-glucoside 2''-O-beta-L-rhamnosyltransferase activity; GO:0008152,metabolic process	UDP-glucoronosyl and UDP-glucosyl transferase
Cg1g023920	1.39	0.17	0.97	0.09	0	0.16	17	2	12	1	0	2	0.096	-3.376	0.0195844	0.0487952	down	chr1	25066105	25066451	+	Cg1g023920.1	--	K01657 anthranilate synthase component I [EC:4.1.3.27] | (RefSeq) hypothetical protein (A)	hypothetical protein CISIN_1g020099mg [Citrus sinensis]	RecName: Full=Anthranilate synthase alpha subunit 2, chloroplastic; EC=4.1.3.27; AltName: Full=Anthranilate synthase component 1-2; AltName: Full=Anthranilate synthase component I-2; Flags: Precursor;	SubName: Full=Uncharacterized protein {ECO:0000313|EMBL:KDO66852.1};	Isochorismate synthase	GO:0005950,anthranilate synthase complex; GO:0009507,chloroplast; GO:0004049,anthranilate synthase activity; GO:0000162,tryptophan biosynthetic process	chorismate binding enzyme
Cg1g024070	4.57	1.49	20.87	0	0	0	45	14	208	0	0	0	0.002	-8.895	9.60459e-06	5.3024e-05	down	chr1	25400565	25400843	-	Cg1g024070.1	--	K00799 glutathione S-transferase [EC:2.5.1.18] | (RefSeq) hypothetical protein (A)	putative glutathione S-transferase parA [Citrus sinensis]	RecName: Full=Probable glutathione S-transferase parA; EC=2.5.1.18; AltName: Full=Auxin-regulated protein parA; AltName: Full=STR246C protein;	SubName: Full=Uncharacterized protein {ECO:0000313|EMBL:GAY48233.1};	Glutathione S-transferase	GO:0004364,glutathione transferase activity; GO:0009734,auxin-activated signaling pathway	Glutathione S-transferase, C-terminal domain
Cg1g024110	2.03	2.28	1.09	0.49	0.94	0.79	72	77	39	16	31	28	0.397	-1.334	0.00501612	0.0150959	down	chr1	25471189	25472879	-	Cg1g024110.1	--	--	hypothetical protein CUMW_110150 [Citrus unshiu]	--	SubName: Full=Uncharacterized protein {ECO:0000313|EMBL:GAY48231.1};	--	--	--
Cg1g024240	16.23	16.8	16.31	45.44	43.36	43.15	1262	1243	1284	3255	3130	3334	2.563	1.358	4.64846e-59	7.44015e-57	up	chr1	25708641	25713232	+	Cg1g024240.1	--	K00128 aldehyde dehydrogenase (NAD+) [EC:1.2.1.3] | (RefSeq) aldehyde dehydrogenase family 3 member H1-like (A)	hypothetical protein CISIN_1g009109mg [Citrus sinensis]	RecName: Full=Aldehyde dehydrogenase family 3 member I1, chloroplastic; Short=AtALDH3; Short=Ath-ALDH3; EC=1.2.1.3; Flags: Precursor;	RecName: Full=Aldehyde dehydrogenase {ECO:0000256|PIRNR:PIRNR036492};	Aldehyde dehydrogenase	GO:0009507,chloroplast; GO:0009941,chloroplast envelope; GO:0009536,plastid; GO:0004028,3-chloroallyl aldehyde dehydrogenase activity; GO:0004029,aldehyde dehydrogenase (NAD) activity; GO:0033721,aldehyde dehydrogenase (NADP+) activity; GO:0004030,aldehyde dehydrogenase [NAD(P)+] activity; GO:0006081,cellular aldehyde metabolic process; GO:0009737,response to abscisic acid; GO:0009414,response to…	Aldehyde dehydrogenase family
Cg1g024280	1437.97	1091.99	1464.46	200.23	342.79	329.3	62677	45300	64621	8041	13873	14263	0.209	-2.255	2.31689e-26	9.01829e-25	down	chr1	25746122	25747920	-	Cg1g024280.1	--	K00521 ferric-chelate reductase [EC:1.16.1.7] | (RefSeq) ferric reduction oxidase 7, chloroplastic-like (A)	hypothetical protein CUMW_110010 [Citrus unshiu]	RecName: Full=Protein ATAF2; AltName: Full=NAC domain-containing protein 81; Short=ANAC081;	SubName: Full=Uncharacterized protein {ECO:0000313|EMBL:GAY48207.1};	--	GO:0005634,nucleus; GO:0003677,DNA binding; GO:0043424,protein histidine kinase binding; GO:0009793,embryo development ending in seed dormancy; GO:0010150,leaf senescence; GO:0045892,negative regulation of transcription, DNA-templated; GO:0045893,positive regulation of transcription, DNA-templated; GO:0008361,regulation of cell size; GO:0010099,regulation of photomorphogenesis; GO:0009620,respons…	--
Cg1g024350	0.71	0.3	0.49	0.12	0.04	0.11	20	8	14	3	1	3	0.166	-2.588	0.00890691	0.0248502	down	chr1	25875795	25876596	-	Cg1g024350.1	--	K20623 typhasterol/6-deoxotyphasterol 2alpha-hydroxylase | (RefSeq) cytochrome P450 71A1-like (A)	PREDICTED: cytochrome P450 71A1-like [Citrus sinensis]	RecName: Full=Cytochrome P450 76C1; EC=1.14.-.-;	SubName: Full=Uncharacterized protein {ECO:0000313|EMBL:ESR40974.1};	Cytochrome P450 CYP2 subfamily	GO:0016021,integral component of membrane; GO:0016020,membrane; GO:0020037,heme binding; GO:0005506,iron ion binding; GO:0016709,oxidoreductase activity, acting on paired donors, with incorporation or reduction of molecular oxygen, NAD(P)H as one donor, and incorporation of one atom of oxygen; GO:0044550,secondary metabolite biosynthetic process	Cytochrome P450
Cg1g024480	26.74	35.79	20.49	11.16	13.27	13.29	3045	3880	2362	1171	1403	1504	0.437	-1.195	1.00805e-09	9.82852e-09	down	chr1	26134419	26139716	+	Cg1g024480.1	--	K18875 enhanced disease susceptibility 1 protein | (RefSeq) protein EDS1-like (A)	hypothetical protein CUMW_109860 [Citrus unshiu]	RecName: Full=Lipase-like PAD4; EC=2.3.1.-; AltName: Full=Protein ENHANCED DISEASE SUSCEPTIBILITY 9; AltName: Full=Protein PHYTOALEXIN DEFICIENT 4; Short=AtPAD4;	SubName: Full=Uncharacterized protein {ECO:0000313|EMBL:GAY48185.1};	--	GO:0005737,cytoplasm; GO:0005634,nucleus; GO:0016298,lipase activity; GO:0016740,transferase activity; GO:0010618,aerenchyma formation; GO:0071327,cellular response to trehalose stimulus; GO:0009816,defense response to bacterium, incompatible interaction; GO:0002213,defense response to insect; GO:0009873,ethylene-activated signaling pathway; GO:0010150,leaf senescence; GO:0016042,lipid catabolic …	Lipase (class 3)
Cg1g024490	52.34	47.73	66.82	127.82	139.14	128.16	4073	3535	5264	9165	10054	9911	2.268	1.182	1.49005e-16	2.95747e-15	up	chr1	26139849	26150305	-	Cg1g024490.1	--	--	hypothetical protein CISIN_1g010352mg [Citrus sinensis]	RecName: Full=Amino-acid permease BAT1 homolog;	SubName: Full=Uncharacterized protein {ECO:0000313|EMBL:KDO57522.1};	Amino acid transporters	GO:0005887,integral component of plasma membrane; GO:0015297,antiporter activity; GO:0015181,arginine transmembrane transporter activity; GO:0015185,gamma-aminobutyric acid transmembrane transporter activity; GO:0015180,L-alanine transmembrane transporter activity; GO:0005313,L-glutamate transmembrane transporter activity; GO:0015189,L-lysine transmembrane transporter activity; GO:0015812,gamma-a…	Amino acid permease
Cg1g024680	0	0	0	0.14	0.03	0.1	0	0	0	13	3	10	46.932	5.552	0.00206098	0.0068988	up	chr1	26527311	26530645	+	Cg1g024680.1	--	K20181 vacuolar protein sorting-associated protein 18 | (RefSeq) vacuolar sorting-associated-like protein (A)	PREDICTED: putative receptor-like protein kinase At3g47110 [Citrus sinensis]	RecName: Full=Probable LRR receptor-like serine/threonine-protein kinase At3g47570; EC=2.7.11.1; Flags: Precursor;	SubName: Full=Uncharacterized protein {ECO:0000313|EMBL:GAY66122.1};	--	GO:0016021,integral component of membrane; GO:0005886,plasma membrane; GO:0005524,ATP binding; GO:0004674,protein serine/threonine kinase activity	Protein kinase domain
Cg1g024700	2.98	2.9	1.98	9.47	9.83	9.89	205	190	138	601	629	677	3.566	1.834	1.48992e-21	4.29522e-20	up	chr1	26554709	26556660	+	Cg1g024700.1	--	K13428 LRR receptor-like serine/threonine-protein kinase EFR [EC:2.7.11.1] | (RefSeq) LRR receptor-like serine/threonine-protein kinase EFR (A)	hypothetical protein CUMW_259830 [Citrus unshiu]	RecName: Full=Probable LRR receptor-like serine/threonine-protein kinase At3g47570; EC=2.7.11.1; Flags: Precursor;	SubName: Full=Uncharacterized protein {ECO:0000313|EMBL:GAY67866.1};	--	GO:0016021,integral component of membrane; GO:0005886,plasma membrane; GO:0005524,ATP binding; GO:0004674,protein serine/threonine kinase activity	Leucine rich repeat
Cg1g024710	4.45	4.59	4.74	15.04	14.88	11.7	114	112	123	355	354	298	2.89	1.531	5.67302e-15	9.88677e-14	up	chr1	26556776	26558050	+	Cg1g024710.1	--	K04730 interleukin-1 receptor-associated kinase 1 [EC:2.7.11.1] | (RefSeq) putative receptor-like protein kinase At3g47110 (A)	hypothetical protein CUMW_259830 [Citrus unshiu]	RecName: Full=Putative receptor-like protein kinase At3g47110; EC=2.7.11.1; Flags: Precursor;	SubName: Full=Uncharacterized protein {ECO:0000313|EMBL:GAY67866.1};	--	GO:0016021,integral component of membrane; GO:0005886,plasma membrane; GO:0005524,ATP binding; GO:0004674,protein serine/threonine kinase activity	Protein kinase domain
Cg1g024720	12.78	11.58	15.28	4.91	3.12	5.44	494	426	598	175	112	209	0.326	-1.617	2.78553e-11	3.22886e-10	down	chr1	26565293	26567358	-	Cg1g024720.1	--	K17573 meiosis arrest female protein 1 | (RefSeq) uncharacterized protein LOC110653402 (A)	PREDICTED: meiosis arrest female protein 1 homolog isoform X1 [Citrus sinensis]	--	SubName: Full=Uncharacterized protein {ECO:0000313|EMBL:ESR45448.1};	--	GO:0005777,peroxisome; GO:0010468,regulation of gene expression	--
Cg1g024810	7.48	8.56	9.76	3.29	2.96	4.44	212	231	280	86	78	125	0.399	-1.327	1.06523e-07	8.06968e-07	down	chr1	26657893	26658695	-	Cg1g024810.1	--	K17573 meiosis arrest female protein 1 | (RefSeq) uncharacterized protein LOC110653402 (A)	PREDICTED: meiosis arrest female protein 1 homolog isoform X1 [Citrus sinensis]	--	SubName: Full=Uncharacterized protein {ECO:0000313|EMBL:ESR45448.1};	--	GO:0005777,peroxisome; GO:0010468,regulation of gene expression	NYN domain
Cg1g025140	0.23	0	0	10.37	13.97	8.93	2	0	0	84	114	78	138.287	7.112	1.04649e-10	1.1485e-09	up	chr1	27106749	27112924	-	Cg1g025140.1	--	K15730 cytosolic prostaglandin-E synthase [EC:5.3.99.3] | (RefSeq) uncharacterized protein At3g03773 (A)	hypothetical protein CISIN_1g031955mg [Citrus sinensis]	RecName: Full=Uncharacterized protein At3g03773;	SubName: Full=Uncharacterized protein {ECO:0000313|EMBL:KDO66094.1};	--	--	--
Cg1g025160	0.18	0.47	0.37	1	1.22	1.2	9	22	18	45	55	58	3.218	1.686	0.000481324	0.0018882	up	chr1	27134240	27135619	-	Cg1g025160.1	--	K13065 shikimate O-hydroxycinnamoyltransferase [EC:2.3.1.133] | (RefSeq) vinorine synthase-like (A)	hypothetical protein CUMW_175310 [Citrus unshiu]	RecName: Full=Vinorine synthase; EC=2.3.1.160;	SubName: Full=Uncharacterized protein {ECO:0000313|EMBL:GAY56884.1};	--	GO:0050636,vinorine synthase activity; GO:0009820,alkaloid metabolic process	Transferase family
Cg1g025190	5.7	4.82	7.9	31.11	28.83	32.85	328	264	460	1649	1540	1878	4.823	2.27	1.30951e-32	7.13879e-31	up	chr1	27170658	27172839	+	Cg1g025190.1	--	K13065 shikimate O-hydroxycinnamoyltransferase [EC:2.3.1.133] | (RefSeq) shikimate O-hydroxycinnamoyltransferase-like (A)	hypothetical protein CUMW_175280 [Citrus unshiu]	RecName: Full=Shikimate O-hydroxycinnamoyltransferase; EC=2.3.1.133; AltName: Full=Hydroxycinnamoyl transferase; AltName: Full=Hydroxycinnamoyl-Coenzyme A shikimate/quinate hydroxycinnamoyltransferase;	SubName: Full=Uncharacterized protein {ECO:0000313|EMBL:GAY56880.1};	--	GO:0047172,shikimate O-hydroxycinnamoyltransferase activity	Transferase family
Cg1g025210	0.07	1.25	0	0	0	0	2	34	0	0	0	0	0.015	-6.054	0.00868415	0.0243214	down	chr1	27188143	27194702	+	Cg1g025210.1	--	--	hypothetical protein CUMW_175260 [Citrus unshiu]	--	SubName: Full=Uncharacterized protein {ECO:0000313|EMBL:GAY56878.1};	--	--	--
Cg1g025300	0.06	0.2	0.06	0	0	0	4	12	4	0	0	0	0.027	-5.191	0.00667616	0.0193776	down	chr1	27265708	27268187	-	Cg1g025300.1	--	--	hypothetical protein CUMW_175160 [Citrus unshiu]	--	SubName: Full=Uncharacterized protein {ECO:0000313|EMBL:GAY56864.1};	Uncharacterized conserved protein with similarity to predicted ATPase of the PP-loop superfamily	--	Aminotransferase class-V
Cg1g025380	3.09	3.96	4.44	1.78	1.27	1.34	205	250	298	109	78	88	0.366	-1.451	5.07571e-09	4.54972e-08	down	chr1	27390274	27392728	+	Cg1g025380.1	--	K11717 cysteine desulfurase / selenocysteine lyase [EC:2.8.1.7 4.4.1.16] | (RefSeq) cysteine desulfurase 1, chloroplastic (A)	hypothetical protein CUMW_187250 [Citrus unshiu]	--	SubName: Full=Uncharacterized protein {ECO:0000313|EMBL:GAY58478.1};	Uncharacterized conserved protein with similarity to predicted ATPase of the PP-loop superfamily	--	Aminotransferase class-V
Cg1g025610	2.51	1.09	6.05	0.94	0.73	1.71	133	55	324	46	36	90	0.337	-1.571	0.00616192	0.0180394	down	chr1	27606861	27608359	-	Cg1g025610.1	--	K08332 vacuolar protein 8 | (RefSeq) hypothetical protein (A)	hypothetical protein CICLE_v10025637mg [Citrus clementina]	RecName: Full=U-box domain-containing protein 27; EC=2.3.2.27; AltName: Full=Plant U-box protein 27; AltName: Full=RING-type E3 ubiquitin transferase PUB27 {ECO:0000305};	RecName: Full=RING-type E3 ubiquitin transferase {ECO:0000256|SAAS:SAAS00702733}; EC=2.3.2.27 {ECO:0000256|SAAS:SAAS00702733};	--	GO:0004842,ubiquitin-protein transferase activity; GO:0010200,response to chitin	U-box domain
Cg1g025630	0.17	0.16	0.18	0.42	0.28	0.6	24	22	26	56	38	86	2.485	1.313	0.00345356	0.010938	up	chr1	27640180	27651434	-	Cg1g025630.1	--	--	hypothetical protein CISIN_1g0007421mg, partial [Citrus sinensis]	RecName: Full=Protein TONSOKU; AltName: Full=Protein BRUSHY 1; AltName: Full=Protein MGOUN 3;	SubName: Full=Uncharacterized protein {ECO:0000313|EMBL:KDO58377.1}; Flags: Fragment;	FOG: TPR repeat	GO:0016020,membrane; GO:0005654,nucleoplasm; GO:0005634,nucleus; GO:0051301,cell division; GO:0016569,covalent chromatin modification; GO:0000086,G2/M transition of mitotic cell cycle; GO:0009933,meristem structural organization; GO:0009934,regulation of meristem structural organization	Tetratricopeptide repeat
Cg1g025650	5.12	7.43	5.47	14.42	12.48	12.08	404	558	437	1048	914	947	2.076	1.054	5.0761e-10	5.11625e-09	up	chr1	27658624	27661149	+	Cg1g025650.1	--	K04733 interleukin-1 receptor-associated kinase 4 [EC:2.7.11.1] | (RefSeq) G-type lectin S-receptor-like serine/threonine-protein kinase LECRK4 (A)	hypothetical protein CICLE_v10027067mg [Citrus clementina]	RecName: Full=G-type lectin S-receptor-like serine/threonine-protein kinase LECRK4 {ECO:0000305}; Short=OsLecRK4 {ECO:0000303|PubMed:25485617}; EC=2.7.11.1 {ECO:0000305}; AltName: Full=OsRLCK136 {ECO:0000303|PubMed:19825577}; Flags: Precursor;	SubName: Full=Uncharacterized protein {ECO:0000313|EMBL:ESR41059.1};	--	GO:0016021,integral component of membrane; GO:0005886,plasma membrane; GO:0005524,ATP binding; GO:0030246,carbohydrate binding; GO:0004674,protein serine/threonine kinase activity; GO:0006468,protein phosphorylation	Protein kinase domain
Cg1g025720	0.3	0.08	0.6	1.79	2.2	2.8	25	6	51	138	171	233	6.645	2.732	6.6536e-07	4.4566e-06	up	chr1	27714572	27716944	-	Cg1g025720.1	--	K04733 interleukin-1 receptor-associated kinase 4 [EC:2.7.11.1] | (RefSeq) G-type lectin S-receptor-like serine/threonine-protein kinase LECRK4 (A)	PREDICTED: G-type lectin S-receptor-like serine/threonine-protein kinase RLK1 [Citrus sinensis]	RecName: Full=G-type lectin S-receptor-like serine/threonine-protein kinase LECRK4 {ECO:0000305}; Short=OsLecRK4 {ECO:0000303|PubMed:25485617}; EC=2.7.11.1 {ECO:0000305}; AltName: Full=OsRLCK136 {ECO:0000303|PubMed:19825577}; Flags: Precursor;	SubName: Full=Uncharacterized protein {ECO:0000313|EMBL:GAY58457.1};	--	GO:0016021,integral component of membrane; GO:0005886,plasma membrane; GO:0005524,ATP binding; GO:0030246,carbohydrate binding; GO:0004674,protein serine/threonine kinase activity; GO:0006468,protein phosphorylation	Protein kinase domain
Cg1g025730	1.55	2.64	3.31	7.53	8.88	8.9	13	21	28	58	69	74	3.244	1.698	6.36935e-05	0.000304933	up	chr1	27719539	27720558	-	Cg1g025730.1	--	K10807 ribonucleoside-diphosphate reductase subunit M1 [EC:1.17.4.1] | (RefSeq) hypothetical protein (A)	hypothetical protein CICLE_v10030727mg [Citrus clementina]	--	RecName: Full=Ribonucleoside-diphosphate reductase {ECO:0000256|RuleBase:RU003410}; EC=1.17.4.1 {ECO:0000256|RuleBase:RU003410};	--	GO:0005524,ATP binding; GO:0004748,ribonucleoside-diphosphate reductase activity, thioredoxin disulfide as acceptor; GO:0006260,DNA replication	--
Cg1g025740	0.74	0.5	1.78	2.91	4.26	4.21	61	39	149	222	327	346	3.618	1.855	1.28147e-05	6.94806e-05	up	chr1	27739807	27742149	+	Cg1g025740.1	--	K04733 interleukin-1 receptor-associated kinase 4 [EC:2.7.11.1] | (RefSeq) G-type lectin S-receptor-like serine/threonine-protein kinase LECRK3 (A)	PREDICTED: G-type lectin S-receptor-like serine/threonine-protein kinase RLK1 [Citrus sinensis]	RecName: Full=G-type lectin S-receptor-like serine/threonine-protein kinase LECRK2 {ECO:0000305}; Short=OsLecRK2 {ECO:0000303|PubMed:25485617}; EC=2.7.11.1 {ECO:0000305}; Flags: Precursor;	SubName: Full=Uncharacterized protein {ECO:0000313|EMBL:ESR41066.1};	--	GO:0016021,integral component of membrane; GO:0005886,plasma membrane; GO:0005524,ATP binding; GO:0030246,carbohydrate binding; GO:0004674,protein serine/threonine kinase activity; GO:0006952,defense response; GO:0006468,protein phosphorylation	Protein kinase domain
Cg1g025760	1.46	1.92	3.03	11.67	14.72	15.1	128	161	270	945	1202	1319	6.213	2.635	3.54056e-25	1.28094e-23	up	chr1	27770386	27772876	+	Cg1g025760.1	--	K04733 interleukin-1 receptor-associated kinase 4 [EC:2.7.11.1] | (RefSeq) G-type lectin S-receptor-like serine/threonine-protein kinase LECRK3 (A)	hypothetical protein CICLE_v10027040mg [Citrus clementina]	RecName: Full=G-type lectin S-receptor-like serine/threonine-protein kinase LECRK3 {ECO:0000305}; Short=OsLecRK3 {ECO:0000303|PubMed:25485617}; EC=2.7.11.1 {ECO:0000305}; AltName: Full=OsRLCK135 {ECO:0000303|PubMed:19825577}; Flags: Precursor;	SubName: Full=Uncharacterized protein {ECO:0000313|EMBL:ESR41066.1};	--	GO:0016021,integral component of membrane; GO:0005886,plasma membrane; GO:0005524,ATP binding; GO:0030246,carbohydrate binding; GO:0004674,protein serine/threonine kinase activity; GO:0006952,defense response; GO:0006468,protein phosphorylation	Protein kinase domain
Cg1g025790	1.25	0.44	2.36	7.7	9.57	8.67	60	20	115	341	427	414	6.114	2.612	5.71006e-09	5.09551e-08	up	chr1	27790225	27791792	+	Cg1g025790.1	--	K04628 ceramide galactosyltransferase [EC:2.4.1.47] | (RefSeq) hypothetical protein (A)	hypothetical protein CICLE_v10027296mg [Citrus clementina]	RecName: Full=UDP-glucose iridoid glucosyltransferase; EC=2.4.1.-; AltName: Full=UDP-glucose glucosyltransferase 7; Short=CrUGT7; AltName: Full=UDP-glycosyltransferase 76A2;	SubName: Full=Uncharacterized protein {ECO:0000313|EMBL:ESR41069.1};	UDP-glucuronosyl and UDP-glucosyl transferase	GO:0035251,UDP-glucosyltransferase activity; GO:1900994,(-)-secologanin biosynthetic process	UDP-glucoronosyl and UDP-glucosyl transferase
Cg1g025840	0.54	0.32	0.49	2.02	3.34	4.24	46	26	42	158	264	358	6.815	2.769	2.37856e-14	3.82847e-13	up	chr1	27888620	27891028	+	Cg1g025840.1	--	K04733 interleukin-1 receptor-associated kinase 4 [EC:2.7.11.1] | (RefSeq) G-type lectin S-receptor-like serine/threonine-protein kinase LECRK2 (A)	hypothetical protein CISIN_1g003555mg [Citrus sinensis]	RecName: Full=G-type lectin S-receptor-like serine/threonine-protein kinase LECRK1 {ECO:0000305}; Short=OsLecRK1 {ECO:0000303|PubMed:25485617}; EC=2.7.11.1 {ECO:0000305}; AltName: Full=OsRLCK134 {ECO:0000305}; Flags: Precursor;	SubName: Full=Uncharacterized protein {ECO:0000313|EMBL:KDO43276.1};	--	GO:0016021,integral component of membrane; GO:0005524,ATP binding; GO:0030246,carbohydrate binding; GO:0004674,protein serine/threonine kinase activity; GO:0006952,defense response	Protein tyrosine kinase
Cg1g025850	2.75	1.81	3.52	7.56	10.74	15.49	233	146	302	590	845	1304	4.012	2.004	7.37857e-11	8.25171e-10	up	chr1	27892209	27894608	+	Cg1g025850.1	--	K04733 interleukin-1 receptor-associated kinase 4 [EC:2.7.11.1] | (RefSeq) G-type lectin S-receptor-like serine/threonine-protein kinase LECRK4 (A)	hypothetical protein CUMW_254660 [Citrus unshiu]	RecName: Full=G-type lectin S-receptor-like serine/threonine-protein kinase LECRK2 {ECO:0000305}; Short=OsLecRK2 {ECO:0000303|PubMed:25485617}; EC=2.7.11.1 {ECO:0000305}; Flags: Precursor;	SubName: Full=Uncharacterized protein {ECO:0000313|EMBL:GAY67195.1};	--	GO:0016021,integral component of membrane; GO:0005524,ATP binding; GO:0030246,carbohydrate binding; GO:0004674,protein serine/threonine kinase activity; GO:0006952,defense response	Protein kinase domain
Cg1g025960	1.06	1.88	0.45	0.39	0.37	0.5	47	79	20	16	15	22	0.359	-1.479	0.0142306	0.0373001	down	chr1	28002773	28004307	-	Cg1g025960.1	--	K04730 interleukin-1 receptor-associated kinase 1 [EC:2.7.11.1] | (RefSeq) probable LRR receptor-like serine/threonine-protein kinase At3g47570 (A)	hypothetical protein CUMW_227190, partial [Citrus unshiu]	RecName: Full=Probable LRR receptor-like serine/threonine-protein kinase At3g47570; EC=2.7.11.1; Flags: Precursor;	SubName: Full=Uncharacterized protein {ECO:0000313|EMBL:GAY63631.1}; Flags: Fragment;	--	GO:0016021,integral component of membrane; GO:0005886,plasma membrane; GO:0005524,ATP binding; GO:0004674,protein serine/threonine kinase activity	--
Cg1g026000	29.54	28.74	26.34	78.35	78.67	84.85	514	476	464	1256	1271	1467	2.741	1.455	1.51616e-33	8.66679e-32	up	chr1	28063795	28064659	+	Cg1g026000.1	--	--	PREDICTED: WD repeat-containing protein 55 isoform X2 [Citrus sinensis]	RecName: Full=WD repeat-containing protein 55 {ECO:0000305}; AltName: Full=Protein WD repeat domain 55 {ECO:0000303|PubMed:22447688}; AltName: Full=Protein WDR55 homolog {ECO:0000305};	SubName: Full=Transducin family protein {ECO:0000313|EMBL:JAV45072.1};	WD40 repeat protein	GO:0005737,cytoplasm; GO:0005634,nucleus; GO:0009855,determination of bilateral symmetry; GO:0080186,developmental vegetative growth; GO:0009793,embryo development ending in seed dormancy; GO:0009553,embryo sac development; GO:0009960,endosperm development; GO:0010197,polar nucleus fusion; GO:0042273,ribosomal large subunit biogenesis; GO:0006364,rRNA processing	--
Cg1g026180	27.76	22.54	33.67	10.52	12.82	10.85	1553	1200	1907	542	666	603	0.39	-1.359	5.04628e-14	7.82643e-13	down	chr1	28244000	28246446	-	Cg1g026180.1	--	K09838 zeaxanthin epoxidase [EC:1.14.15.21] | (RefSeq) zeaxanthin epoxidase, chloroplastic-like (A)	hypothetical protein CICLE_v10025675mg [Citrus clementina]	RecName: Full=Monooxygenase 3 {ECO:0000303|PubMed:10216258}; Short=AtMO3 {ECO:0000303|PubMed:10216258}; EC=1.14.13.-;	SubName: Full=Uncharacterized protein {ECO:0000313|EMBL:ESR41105.1};	Kynurenine 3-monooxygenase and related flavoprotein monooxygenases	GO:0071949,FAD binding; GO:0004497,monooxygenase activity; GO:0044550,secondary metabolite biosynthetic process	--
Cg1g026220	7.36	11.74	3.67	2.77	1.54	2	315	478	159	109	61	85	0.266	-1.912	2.01618e-06	1.25545e-05	down	chr1	28314901	28318924	+	Cg1g026220.1	--	K17500 integrin-linked kinase-associated serine/threonine phosphatase 2C [EC:3.1.3.16] | (RefSeq) WAT1-related protein At3g18200 isoform X1 (A)	hypothetical protein CISIN_1g017528mg [Citrus sinensis]	RecName: Full=WAT1-related protein At5g64700;	SubName: Full=Uncharacterized protein {ECO:0000313|EMBL:GAY59597.1};	--	GO:0016021,integral component of membrane; GO:0005886,plasma membrane; GO:0022857,transmembrane transporter activity	EamA-like transporter family
Cg1g026440	2.74	2.91	3.28	0.47	0.93	0.73	190	192	230	30	60	50	0.229	-2.127	1.66715e-12	2.23557e-11	down	chr1	28516440	28520095	+	Cg1g026440.1	--	K16675 palmitoyltransferase ZDHHC9/14/18 [EC:2.3.1.225] | (RefSeq) protein S-acyltransferase 8-like (A)	hypothetical protein CISIN_1g018898mg [Citrus sinensis]	RecName: Full=Protein S-acyltransferase 8; EC=2.3.1.225; AltName: Full=Probable palmitoyltransferase At4g24630; AltName: Full=Zinc finger DHHC domain-containing protein At4g24630;	RecName: Full=S-acyltransferase {ECO:0000256|RuleBase:RU079119}; EC=2.3.1.225 {ECO:0000256|RuleBase:RU079119}; AltName: Full=Palmitoyltransferase {ECO:0000256|RuleBase:RU079119};	DHHC-type Zn-finger proteins	GO:0016021,integral component of membrane; GO:0005886,plasma membrane; GO:0019706,protein-cysteine S-palmitoyltransferase activity	DHHC palmitoyltransferase
Cg1g026480	0.9	1.51	2.67	0.42	0.64	0.26	35	56	105	15	23	10	0.248	-2.014	0.000401239	0.00160295	down	chr1	28577249	28578757	-	Cg1g026480.1	--	K09286 EREBP-like factor | (RefSeq) RAP2.6; related to AP2 6 (A)	hypothetical protein CUMW_200590 [Citrus unshiu]	RecName: Full=Ethylene-responsive transcription factor ERF110;	SubName: Full=Uncharacterized protein {ECO:0000313|EMBL:GAY60265.1};	--	GO:0005634,nucleus; GO:0003677,DNA binding; GO:0003700,DNA-binding transcription factor activity; GO:0009873,ethylene-activated signaling pathway; GO:0045893,positive regulation of transcription, DNA-templated; GO:0048510,regulation of timing of transition from vegetative to reproductive phase; GO:0006351,transcription, DNA-templated	--
Cg1g026500	0.03	0.12	0.41	0	0	0	1	4	14	0	0	0	0.029	-5.088	0.0159492	0.0410254	down	chr1	28597059	28598801	-	Cg1g026500.1	--	--	hypothetical protein CUMW_200570 [Citrus unshiu]	--	SubName: Full=Uncharacterized protein {ECO:0000313|EMBL:GAY60262.1};	--	--	--
Cg1g026510	0.75	0.79	0.87	0.11	0.06	0.07	106	106	125	14	8	10	0.095	-3.396	3.27889e-17	6.81921e-16	down	chr1	28599931	28604125	-	Cg1g026510.1	--	K08654 proprotein convertase subtilisin/kexin type 5 [EC:3.4.21.-] | (RefSeq) uncharacterized protein LOC104445957 (A)	hypothetical protein CUMW_200570 [Citrus unshiu]	--	SubName: Full=Uncharacterized protein {ECO:0000313|EMBL:GAY60263.1};	--	--	C1 domain
Cg1g026520	0.94	0.44	0	2.51	5.43	2.43	9	4	0	22	48	23	7.141	2.836	0.00205619	0.00688506	up	chr1	28616929	28617198	-	Cg1g026520.1	--	--	hypothetical protein CUMW_200560 [Citrus unshiu]	--	SubName: Full=Uncharacterized protein {ECO:0000313|EMBL:GAY60261.1};	--	--	--
Cg1g026560	5.36	5.37	5.12	1.97	1.61	1.5	151	144	146	51	42	42	0.306	-1.708	1.6952e-10	1.80116e-09	down	chr1	28639953	28640824	+	Cg1g026560.1	--	K07195 exocyst complex component 7 | (RefSeq) exocyst complex component EXO70H1 (A)	PREDICTED: scarecrow-like protein 33 [Citrus sinensis]	RecName: Full=Scarecrow-like protein 14; Short=AtSCL14; AltName: Full=GRAS family protein 2; Short=AtGRAS-2;	SubName: Full=Uncharacterized protein {ECO:0000313|EMBL:ESR38095.1};	--	GO:0005829,cytosol; GO:0005634,nucleus; GO:0003700,DNA-binding transcription factor activity; GO:0043565,sequence-specific DNA binding; GO:0045893,positive regulation of transcription, DNA-templated; GO:0006355,regulation of transcription, DNA-templated; GO:0009410,response to xenobiotic stimulus; GO:0006351,transcription, DNA-templated	--
Cg1g026570	10.43	9.78	15.87	1.38	5.62	2.7	74	66	114	9	37	19	0.258	-1.957	0.000218997	0.000930644	down	chr1	28680172	28680372	-	Cg1g026570.1	--	--	hypothetical protein CICLE_v10027346mg [Citrus clementina]	--	SubName: Full=Uncharacterized protein {ECO:0000313|EMBL:GAY60253.1};	--	--	--
Cg1g026580	46.5	72.44	38.39	11.87	11.81	16.57	7711	11434	6446	1813	1818	2730	0.246	-2.021	1.16749e-18	2.7066e-17	down	chr1	28682835	28690924	-	Cg1g026580.1	--	K10999 cellulose synthase A [EC:2.4.1.12] | (RefSeq) hypothetical protein (A)	hypothetical protein CUMW_200500 [Citrus unshiu]	RecName: Full=Probable cellulose synthase A catalytic subunit 9 [UDP-forming]; Short=AtCesA9; EC=2.4.1.12;	SubName: Full=Uncharacterized protein {ECO:0000313|EMBL:GAY60252.1};	--	GO:0005794,Golgi apparatus; GO:0016021,integral component of membrane; GO:0005886,plasma membrane; GO:0016760,cellulose synthase (UDP-forming) activity; GO:0016759,cellulose synthase activity; GO:0046872,metal ion binding; GO:0071555,cell wall organization; GO:0030244,cellulose biosynthetic process; GO:0009833,plant-type primary cell wall biogenesis; GO:0010214,seed coat development	Cellulose synthase
Cg1g027210	0.06	0.12	0.37	5.55	5.75	7.06	8	14	48	654	683	897	32.139	5.006	6.37204e-13	8.87781e-12	up	chr1	29392692	29396450	+	Cg1g027210.1	--	K08654 proprotein convertase subtilisin/kexin type 5 [EC:3.4.21.-] | (RefSeq) uncharacterized protein LOC104445957 (A)	PREDICTED: uncharacterized protein LOC102623574 [Citrus sinensis]	--	SubName: Full=Uncharacterized protein {ECO:0000313|EMBL:GAY58673.1};	--	--	C1 domain
Cg1g027440	0.43	0.45	0.6	0.24	0.08	0.04	23	23	33	12	4	2	0.23	-2.122	0.0062728	0.0183292	down	chr1	29655707	29657233	-	Cg1g027440.1	--	K22395 cinnamyl-alcohol dehydrogenase [EC:1.1.1.195] | (RefSeq) tetrahydrocannabinolic acid synthase-like isoform X1 (A)	hypothetical protein CICLE_v10027526mg [Citrus clementina]	RecName: Full=Tetrahydrocannabinolic acid synthase; Short=THCAS; EC=1.21.3.7; AltName: Full=Delta(1)-tetrahydrocannabinolic acid synthase; AltName: Full=THCA synthase; Flags: Precursor;	SubName: Full=Uncharacterized protein {ECO:0000313|EMBL:ESR41226.1};	--	GO:0048046,apoplast; GO:0102778,Delta9-tetrahydrocannabinolate synthase activity; GO:0050660,flavin adenine dinucleotide binding; GO:0016614,oxidoreductase activity, acting on CH-OH group of donors	Berberine and berberine like
Cg1g027580	2.48	2.59	3.02	8.47	4.65	5.6	126	125	155	396	219	282	2.212	1.146	1.66254e-05	8.83933e-05	up	chr1	29903857	29905421	+	Cg1g027580.1	--	K12644 acridone synthase [EC:2.3.1.159] | (RefSeq) hypothetical protein (A)	hypothetical protein CICLE_v10025807mg [Citrus clementina]	RecName: Full=Acridone synthase 2; EC=2.3.1.159; AltName: Full=Acridone synthase II;	SubName: Full=Uncharacterized protein {ECO:0000313|EMBL:ESR41231.1};	--	GO:0050635,acridone synthase activity; GO:0009813,flavonoid biosynthetic process	Chalcone and stilbene synthases, N-terminal domain
Cg1g027600	6.01	7.82	6.86	17.01	21.04	18.72	84	104	97	219	273	260	2.636	1.398	1.63934e-10	1.74459e-09	up	chr1	29966641	29967036	+	Cg1g027600.1	--	--	hypothetical protein CUMW_241600 [Citrus unshiu]	--	SubName: Full=Uncharacterized protein {ECO:0000313|EMBL:GAY65501.1};	--	--	--
Cg1g027660	1.49	1.73	2.11	4.99	6.02	4.28	138	153	198	427	519	395	2.752	1.461	8.31229e-12	1.0272e-10	up	chr1	30060117	30062745	-	Cg1g027660.1	--	K00784 ribonuclease Z [EC:3.1.26.11] | (RefSeq) uncharacterized LOC107843876 (A)	PREDICTED: uncharacterized protein LOC102617005 [Citrus sinensis]	--	SubName: Full=Uncharacterized protein {ECO:0000313|EMBL:OMO87851.1};	--	GO:0016021,integral component of membrane	Domain of unknown function (DUF4220)
Cg1g027710	12.95	9.89	9.99	55.82	41.66	50.49	1232	895	962	4892	3679	4772	4.311	2.108	3.79912e-38	2.73413e-36	up	chr1	30189733	30194374	-	Cg1g027710.1	--	K03235 elongation factor 3 | (RefSeq) predicted protein (A)	hypothetical protein CISIN_1g005532mg [Citrus sinensis]	RecName: Full=ABC transporter F family member 5; Short=ABC transporter ABCF.5; Short=AtABCF5; AltName: Full=GCN20-type ATP-binding cassette protein GCN5;	SubName: Full=Uncharacterized protein {ECO:0000313|EMBL:KDO59907.1};	Predicted transporter (ABC superfamily)	GO:0005524,ATP binding; GO:0016887,ATPase activity; GO:0005215,transporter activity; GO:0009624,response to nematode	ABC transporter
Cg1g027720	14.01	15.47	14.32	5.82	6.65	5.94	1076	1131	1113	412	474	453	0.403	-1.311	4.89295e-27	1.97365e-25	down	chr1	30202119	30206813	+	Cg1g027720.1	--	K12833 pre-mRNA branch site protein p14 | (RefSeq) RNA-binding protein BRN2-like isoform X1 (A)	hypothetical protein CICLE_v10026820mg [Citrus clementina]	--	SubName: Full=Uncharacterized protein {ECO:0000313|EMBL:ESR41258.1};	--	--	Cleavage site for pathogenic type III effector avirulence factor Avr
Cg1g027800	0.16	0.46	0.27	3.16	3.61	4.42	3	8	5	53	61	80	12.066	3.593	1.83843e-10	1.94097e-09	up	chr1	30246893	30247679	-	Cg1g027800.1	--	--	PREDICTED: uncharacterized protein LOC107176157 [Citrus sinensis]	--	SubName: Full=uncharacterized protein LOC104216549 isoform X1 {ECO:0000313|RefSeq:XP_009764925.1};	--	GO:0008270,zinc ion binding	--
Cg1g028040	16.61	16.68	13.1	33.37	31.53	43.01	1116	1067	891	2066	1967	2872	2.233	1.159	7.11439e-12	8.85735e-11	up	chr1	30478451	30483374	+	Cg1g028040.1	--	K13418 somatic embryogenesis receptor kinase 1 [EC:2.7.10.1 2.7.11.1] | (RefSeq) somatic embryogenesis receptor kinase 1-like (A)	PREDICTED: somatic embryogenesis receptor kinase 1-like isoform X2 [Citrus sinensis]	RecName: Full=LRR receptor kinase BAK1 {ECO:0000305}; EC=2.7.11.1 {ECO:0000305}; AltName: Full=BRI1-associated receptor kinase 1 homolog {ECO:0000305}; AltName: Full=Benzothiadiazole-induced SERK1 {ECO:0000305}; AltName: Full=Somatic embryogenesis receptor kinase 1 {ECO:0000305}; Flags: Precursor;	SubName: Full=Uncharacterized protein {ECO:0000313|EMBL:ESR41301.1}; Flags: Fragment;	--	GO:0016021,integral component of membrane; GO:0005886,plasma membrane; GO:0005524,ATP binding; GO:0042803,protein homodimerization activity; GO:0004674,protein serine/threonine kinase activity; GO:0005102,signaling receptor binding; GO:0009742,brassinosteroid mediated signaling pathway; GO:0009729,detection of brassinosteroid stimulus	Protein kinase domain
Cg1g028050	35.67	32.77	41.99	88.22	73.44	84.26	3000	2623	3575	6836	5735	7042	2.133	1.093	1.76078e-16	3.47416e-15	up	chr1	30484407	30491108	+	Cg1g028050.1	--	K13457 disease resistance protein RPM1 | (RefSeq) uncharacterized protein sll1770 (A)	hypothetical protein CICLE_v10024947mg [Citrus clementina]	RecName: Full=Protein ACTIVITY OF BC1 COMPLEX KINASE 8, chloroplastic {ECO:0000303|PubMed:22694836}; Short=ABC1-LIKE KINASE 8 {ECO:0000303|PubMed:22694836}; EC=2.7.11.1 {ECO:0000250|UniProtKB:Q9MA15}; AltName: Full=ABC2 homolog protein 13 {ECO:0000303|PubMed:11346655}; Short=AtATH13 {ECO:0000303|PubMed:11346655}; AltName: Full=Oxidative stress-related ABC1-like protein 1, chloroplastic {ECO:00003…	SubName: Full=Uncharacterized protein {ECO:0000313|EMBL:ESR41303.1};	Predicted unusual protein kinase	GO:0009507,chloroplast; GO:0009941,chloroplast envelope; GO:0031969,chloroplast membrane; GO:0016021,integral component of membrane; GO:0005524,ATP binding; GO:0016301,kinase activity; GO:0005215,transporter activity; GO:0034599,cellular response to oxidative stress; GO:0007623,circadian rhythm; GO:0055072,iron ion homeostasis; GO:0010150,leaf senescence; GO:0046467,membrane lipid biosynthetic pr…	ABC1 family
Cg1g028130	2.71	4.83	1.61	5.53	10.58	4.88	143	243	86	269	519	256	2.208	1.143	0.005235	0.0156604	up	chr1	30544591	30547020	-	Cg1g028130.1	--	K20562 biphenyl-4-hydroxylase | (RefSeq) cytochrome P450 CYP736A12-like (A)	hypothetical protein LR48_Vigan01g021900 [Vigna angularis]	RecName: Full=Cytochrome P450 CYP736A12; EC=1.14.-.-;	SubName: Full=Uncharacterized protein {ECO:0000313|EMBL:KOM30665.1};	Cytochrome P450 CYP2 subfamily	GO:0016021,integral component of membrane; GO:0020037,heme binding; GO:0005506,iron ion binding; GO:0004497,monooxygenase activity; GO:0016705,oxidoreductase activity, acting on paired donors, with incorporation or reduction of molecular oxygen	Cytochrome P450
Cg1g028150	2.4	2.28	1.9	0.49	0.8	0.82	106	96	85	20	33	36	0.309	-1.694	2.42799e-06	1.491e-05	down	chr1	30559035	30560285	+	Cg1g028150.1	--	K06066 CBF1 interacting corepressor | (RefSeq) hypothetical protein (A)	hypothetical protein CISIN_1g048321mg [Citrus sinensis]	RecName: Full=Pentatricopeptide repeat-containing protein At4g19191, mitochondrial; Flags: Precursor;	SubName: Full=Uncharacterized protein {ECO:0000313|EMBL:KDO59984.1};	FOG: PPR repeat	GO:0043231,intracellular membrane-bounded organelle; GO:0005739,mitochondrion; GO:0004519,endonuclease activity; GO:0003723,RNA binding; GO:0009451,RNA modification	PPR repeat
Cg1g028160	4.26	4.03	2.53	1.23	0.76	1.14	60	54	36	16	10	16	0.279	-1.844	0.00018409	0.000797205	down	chr1	30560312	30560710	+	Cg1g028160.1	--	K06066 CBF1 interacting corepressor | (RefSeq) hypothetical protein (A)	hypothetical protein CICLE_v10027134mg [Citrus clementina]	RecName: Full=Pentatricopeptide repeat-containing protein At4g19191, mitochondrial; Flags: Precursor;	SubName: Full=Uncharacterized protein {ECO:0000313|EMBL:ESR41307.1};	FOG: PPR repeat	GO:0043231,intracellular membrane-bounded organelle; GO:0005739,mitochondrion; GO:0004519,endonuclease activity; GO:0003723,RNA binding; GO:0009451,RNA modification	--
Cg1g028170	0.44	1.22	0.37	0	0	0	18	47	15	0	0	0	0.007	-7.191	8.28778e-07	5.47059e-06	down	chr1	30562891	30565492	-	Cg1g028170.1	--	K20562 biphenyl-4-hydroxylase | (RefSeq) hypothetical protein (A)	hypothetical protein CISIN_1g036473mg, partial [Citrus sinensis]	RecName: Full=Cytochrome P450 CYP736A12; EC=1.14.-.-;	SubName: Full=Uncharacterized protein {ECO:0000313|EMBL:KDO35964.1}; Flags: Fragment;	Cytochrome P450 CYP2 subfamily	GO:0016021,integral component of membrane; GO:0020037,heme binding; GO:0005506,iron ion binding; GO:0004497,monooxygenase activity; GO:0016705,oxidoreductase activity, acting on paired donors, with incorporation or reduction of molecular oxygen	Cytochrome P450
Cg1g028240	0.41	0.88	0.59	1.24	2.37	1.66	15	31	22	42	81	61	2.703	1.434	0.00259438	0.00848134	up	chr1	30636489	30638966	-	Cg1g028240.1	--	K02912 large subunit ribosomal protein L32e | (RefSeq) 60S ribosomal protein L32-like (A)	hypothetical protein CICLE_v10026392mg [Citrus clementina]	--	SubName: Full=Uncharacterized protein {ECO:0000313|EMBL:ESR41313.1};	--	--	--
Cg1g028320	0.12	0.17	0.28	0.32	0.7	0.92	7	10	17	18	39	55	3.284	1.716	0.00757639	0.021642	up	chr1	30673770	30679087	-	Cg1g028320.1	--	K15503 serine/threonine-protein phosphatase 6 regulatory ankyrin repeat subunit B | (RefSeq) ankyrin repeat-containing protein At5g02620 (A)	hypothetical protein CUMW_265440, partial [Citrus unshiu]	--	SubName: Full=Uncharacterized protein {ECO:0000313|EMBL:GAY68599.1}; Flags: Fragment;	FOG: Ankyrin repeat	--	--
Cg1g028360	4.7	6.03	3.73	2.08	2.06	1.96	405	494	325	165	165	168	0.405	-1.302	2.23516e-09	2.07802e-08	down	chr1	30709163	30711601	-	Cg1g028360.1	--	K00784 ribonuclease Z [EC:3.1.26.11] | (RefSeq) uncharacterized LOC107843876 (A)	hypothetical protein CICLE_v10024981mg [Citrus clementina]	--	SubName: Full=Uncharacterized protein {ECO:0000313|EMBL:ESR41322.1};	--	GO:0016021,integral component of membrane	Domain of unknown function (DUF4220)
Cg1g028380	5.63	5.69	5.77	0.1	0.33	0.43	292	281	303	5	16	22	0.049	-4.354	4.32078e-34	2.52028e-32	down	chr1	30721718	30723187	+	Cg1g028380.1	--	K00784 ribonuclease Z [EC:3.1.26.11] | (RefSeq) uncharacterized LOC107843876 (A)	hypothetical protein CUMW_210140 [Citrus unshiu]	--	SubName: Full=Uncharacterized protein {ECO:0000313|EMBL:GAY61457.1};	--	--	Domain of unknown function (DUF4220)
Cg1g028400	1.2	0.16	2.54	0.13	0.07	0.22	78	10	167	8	4	14	0.102	-3.288	0.000101963	0.000468743	down	chr1	30731382	30734398	+	Cg1g028400.1	--	K18592 gamma-glutamyltranspeptidase / glutathione hydrolase / leukotriene-C4 hydrolase [EC:2.3.2.2 3.4.19.13 3.4.19.14] | (RefSeq) hypothetical protein (A)	hypothetical protein CICLE_v10025225mg [Citrus clementina]	RecName: Full=Glutathione hydrolase 1; EC=3.4.19.13; AltName: Full=Gamma-glutamyltransferase 1; AltName: Full=Gamma-glutamyltranspeptidase 1; EC=2.3.2.2; Flags: Precursor;	SubName: Full=Uncharacterized protein {ECO:0000313|EMBL:ESR41326.1};	Gamma-glutamyltransferase	GO:0048046,apoplast; GO:0009505,plant-type cell wall; GO:0009506,plasmodesma; GO:0016756,glutathione gamma-glutamylcysteinyltransferase activity; GO:0036374,glutathione hydrolase activity; GO:0102953,hypoglycin A gamma-glutamyl transpeptidase activity; GO:0103068,leukotriene C4 gamma-glutamyl transferase activity; GO:0006751,glutathione catabolic process; GO:0006979,response to oxidative stress	Gamma-glutamyltranspeptidase
Cg1g028500	0.43	0.34	1.26	11.57	15.57	14.77	24	18	72	600	814	826	19.787	4.306	3.30181e-28	1.42369e-26	up	chr1	30809257	30810962	-	Cg1g028500.1	--	K00512 steroid 17alpha-monooxygenase / 17alpha-hydroxyprogesterone deacetylase [EC:1.14.14.19 1.14.14.32] | (RefSeq) cytochrome P450 82A3-like (A)	PREDICTED: cytochrome P450 CYP82D47-like [Citrus sinensis]	RecName: Full=Cytochrome P450 82C4; EC=1.14.-.-;	SubName: Full=Uncharacterized protein {ECO:0000313|EMBL:GAY61471.1};	Cytochrome P450 CYP2 subfamily	GO:0016021,integral component of membrane; GO:0016020,membrane; GO:0020037,heme binding; GO:0005506,iron ion binding; GO:0004497,monooxygenase activity; GO:0016709,oxidoreductase activity, acting on paired donors, with incorporation or reduction of molecular oxygen, NAD(P)H as one donor, and incorporation of one atom of oxygen; GO:0071281,cellular response to iron ion; GO:0044550,secondary metabo…	Cytochrome P450
Cg1g028520	0.04	0.09	0.14	1.31	2.47	1.62	2	5	8	67	127	89	18.935	4.243	1.82038e-13	2.66036e-12	up	chr1	30853848	30855527	-	Cg1g028520.1	--	K00512 steroid 17alpha-monooxygenase / 17alpha-hydroxyprogesterone deacetylase [EC:1.14.14.19 1.14.14.32] | (RefSeq) cytochrome P450 82A3-like (A)	hypothetical protein CUMW_210240 [Citrus unshiu]	RecName: Full=Cytochrome P450 82A4; EC=1.14.-.-; AltName: Full=Cytochrome P450 CP9;	SubName: Full=Uncharacterized protein {ECO:0000313|EMBL:GAY61471.1};	Cytochrome P450 CYP2 subfamily	GO:0016020,membrane; GO:0020037,heme binding; GO:0005506,iron ion binding; GO:0016709,oxidoreductase activity, acting on paired donors, with incorporation or reduction of molecular oxygen, NAD(P)H as one donor, and incorporation of one atom of oxygen; GO:0044550,secondary metabolite biosynthetic process	Cytochrome P450
Cg1g028610	0.44	0.29	0.25	0.03	0.02	0	45	28	26	3	2	0	0.051	-4.303	2.3422e-06	1.44186e-05	down	chr1	30979523	30982660	-	Cg1g028610.1	--	K13428 LRR receptor-like serine/threonine-protein kinase EFR [EC:2.7.11.1] | (RefSeq) hypothetical protein (A)	hypothetical protein CUMW_234210, partial [Citrus unshiu]	RecName: Full=Probable LRR receptor-like serine/threonine-protein kinase At3g47570; EC=2.7.11.1; Flags: Precursor;	SubName: Full=Uncharacterized protein {ECO:0000313|EMBL:GAY64522.1}; Flags: Fragment;	--	GO:0016021,integral component of membrane; GO:0005886,plasma membrane; GO:0005524,ATP binding; GO:0004674,protein serine/threonine kinase activity	--
Cg1g028830	5.18	6.5	3.91	2.81	1.95	1.68	186	222	142	93	65	60	0.396	-1.337	1.45255e-05	7.78912e-05	down	chr1	31159814	31160924	+	Cg1g028830.1	--	K10752 histone-binding protein RBBP4 | (RefSeq) heavy metal-associated isoprenylated plant protein 26-like (A)	hypothetical protein CUMW_216090 [Citrus unshiu]	RecName: Full=Heavy metal-associated isoprenylated plant protein 23 {ECO:0000303|PubMed:21072340, ECO:0000303|PubMed:23368984}; Short=AtHIP23 {ECO:0000303|PubMed:21072340, ECO:0000303|PubMed:23368984}; Flags: Precursor;	SubName: Full=Uncharacterized protein {ECO:0000313|EMBL:GAY62224.1};	Copper chaperone	GO:0005737,cytoplasm; GO:0046914,transition metal ion binding; GO:0046916,cellular transition metal ion homeostasis; GO:0030001,metal ion transport	Heavy-metal-associated domain
Cg1g028990	1.57	1.35	1.42	2.75	4.66	2.79	109	89	100	176	300	192	2.248	1.168	4.36374e-05	0.000215409	up	chr1	31292365	31296384	-	Cg1g028990.1	--	K17469 sulfate transporter 2, low-affinity | (RefSeq) hypothetical protein (A)	hypothetical protein CISIN_1g010524mg [Citrus sinensis]	RecName: Full=Low affinity sulfate transporter 3;	SubName: Full=Uncharacterized protein {ECO:0000313|EMBL:KDO47029.1};	Sulfate/bicarbonate/oxalate exchanger SAT-1 and related transporters (SLC26 family)	GO:0016021,integral component of membrane; GO:0008271,secondary active sulfate transmembrane transporter activity	Sulfate permease family
Cg1g029000	8.89	8.47	15.93	5.53	4.5	4.58	707	641	1282	405	332	362	0.42	-1.252	7.9729e-07	5.27842e-06	down	chr1	31318170	31321086	+	Cg1g029000.1	--	K01858 myo-inositol-1-phosphate synthase [EC:5.5.1.4] | (RefSeq) hypothetical protein (A)	hypothetical protein CISIN_1g010460mg [Citrus sinensis]	RecName: Full=Inositol-3-phosphate synthase; Short=MIP synthase; EC=5.5.1.4; AltName: Full=Myo-inositol 1-phosphate synthase; Short=IPS; Short=MI-1-P synthase;	SubName: Full=Uncharacterized protein {ECO:0000313|EMBL:KDO47033.1};	Myo-inositol-1-phosphate synthase	GO:0005737,cytoplasm; GO:0004512,inositol-3-phosphate synthase activity; GO:0006021,inositol biosynthetic process; GO:0008654,phospholipid biosynthetic process	Myo-inositol-1-phosphate synthase
Cg1g029080	22.76	18.1	42.17	6.98	4.55	7.81	1649	1248	3093	466	306	562	0.223	-2.164	1.33317e-12	1.80343e-11	down	chr1	31399006	31401653	-	Cg1g029080.1	--	K01210 glucan 1,3-beta-glucosidase [EC:3.2.1.58] | (RefSeq) probable glucan 1,3-beta-glucosidase A (A)	hypothetical protein CISIN_1g009475mg [Citrus sinensis]	--	SubName: Full=Uncharacterized protein {ECO:0000313|EMBL:KDO47045.1};	--	GO:0051015,actin filament binding; GO:0004553,hydrolase activity, hydrolyzing O-glycosyl compounds; GO:0007015,actin filament organization; GO:0005975,carbohydrate metabolic process	--
Cg1g029220	62.91	86.52	33.63	216.56	171.32	140.16	4494	5882	2432	14253	11363	9949	2.766	1.468	0.000177911	0.000772456	up	chr1	31519793	31521816	+	Cg1g029220.1	--	K09286 EREBP-like factor | (RefSeq) hypothetical protein (A)	hypothetical protein CISIN_1g018103mg [Citrus sinensis]	RecName: Full=Ethylene-responsive transcription factor ERF060;	SubName: Full=Uncharacterized protein {ECO:0000313|EMBL:KDO56612.1};	--	GO:0005634,nucleus; GO:0003677,DNA binding; GO:0003700,DNA-binding transcription factor activity; GO:0009873,ethylene-activated signaling pathway; GO:0006351,transcription, DNA-templated	AP2 domain
Cg1g029240	2.17	2.11	1.81	1.11	0.93	0.76	121	112	102	57	48	42	0.439	-1.188	6.27019e-05	0.000300545	down	chr1	31578036	31580969	+	Cg1g029240.1	--	K01087 trehalose 6-phosphate phosphatase [EC:3.1.3.12] | (RefSeq) probable trehalose-phosphate phosphatase J (A)	PREDICTED: probable trehalose-phosphate phosphatase J isoform X2 [Citrus sinensis]	RecName: Full=Probable trehalose-phosphate phosphatase J; Short=AtTPPJ; EC=3.1.3.12; AltName: Full=Trehalose 6-phosphate phosphatase;	RecName: Full=Trehalose 6-phosphate phosphatase {ECO:0000256|RuleBase:RU361117}; EC=3.1.3.12 {ECO:0000256|RuleBase:RU361117};	Trehalose-6-phosphate synthase component TPS1 and related subunits	GO:0005730,nucleolus; GO:0005634,nucleus; GO:0004805,trehalose-phosphatase activity; GO:0046686,response to cadmium ion; GO:0005992,trehalose biosynthetic process	Trehalose-phosphatase
Cg1g029460	101.49	119.4	46.11	23.34	25.51	22.25	4696	5258	2160	995	1096	1023	0.256	-1.968	1.21888e-12	1.65555e-11	down	chr1	31754516	31757029	-	Cg1g029460.1	--	K17098 annexin D | (RefSeq) annexin D2 (A)	hypothetical protein CISIN_1g021204mg [Citrus sinensis]	RecName: Full=Annexin D2; AltName: Full=AnnAt2;	RecName: Full=Annexin {ECO:0000256|RuleBase:RU003540};	Annexin	GO:0048046,apoplast; GO:0005829,cytosol; GO:0016020,membrane; GO:0005634,nucleus; GO:0009579,thylakoid; GO:0005509,calcium ion binding; GO:0005544,calcium-dependent phospholipid binding; GO:0015774,polysaccharide transport; GO:0009409,response to cold; GO:0009408,response to heat; GO:0009651,response to salt stress; GO:0009414,response to water deprivation	Annexin
Cg1g029520	0	0	0	0.54	1.34	1.75	0	0	0	4	10	14	50.375	5.655	0.00119164	0.00426878	up	chr1	31786931	31787272	-	Cg1g029520.1	--	--	hypothetical protein CICLE_v10025415mg [Citrus clementina]	--	SubName: Full=Uncharacterized protein {ECO:0000313|EMBL:ESR41395.1};	--	GO:0051015,actin filament binding; GO:0004553,hydrolase activity, hydrolyzing O-glycosyl compounds; GO:0007015,actin filament organization; GO:0005975,carbohydrate metabolic process	--
Cg2g000140	0.04	0.28	0.5	0	0	0	1	7	13	0	0	0	0.026	-5.24	0.0098577	0.0271582	down	chr2	575585	576846	+	Cg2g000140.1	--	K20628 expansin | (RefSeq) hypothetical protein (A)	hypothetical protein CICLE_v10017738mg [Citrus clementina]	RecName: Full=Expansin-A15; Short=AtEXPA15; AltName: Full=Alpha-expansin-15; Short=At-EXP15; Short=AtEx15; AltName: Full=Ath-ExpAlpha-1.3; Flags: Precursor;	SubName: Full=Uncharacterized protein {ECO:0000313|EMBL:GAY57588.1};	--	GO:0005618,cell wall; GO:0005576,extracellular region; GO:0016020,membrane; GO:0009664,plant-type cell wall organization; GO:0006949,syncytium formation	Lytic transglycolase
Cg2g000290	28.93	28.37	29.44	11.76	11.95	11.66	1650	1540	1700	618	633	661	0.391	-1.355	2.70603e-41	2.18304e-39	down	chr2	671040	674691	+	Cg2g000290.1	--	K04733 interleukin-1 receptor-associated kinase 4 [EC:2.7.11.1] | (RefSeq) probable serine/threonine-protein kinase PBL16 (A)	hypothetical protein CICLE_v10015549mg [Citrus clementina]	RecName: Full=Probable serine/threonine-protein kinase PBL16 {ECO:0000305}; EC=2.7.11.1 {ECO:0000305}; AltName: Full=PBS1-like protein 16 {ECO:0000303|PubMed:20413097};	SubName: Full=Uncharacterized protein {ECO:0000313|EMBL:ESR58808.1};	Serine/threonine protein kinase	GO:0005886,plasma membrane; GO:0009506,plasmodesma; GO:0005524,ATP binding; GO:0004675,transmembrane receptor protein serine/threonine kinase activity; GO:0007166,cell surface receptor signaling pathway; GO:0006952,defense response; GO:0006468,protein phosphorylation	Protein tyrosine kinase
Cg2g000300	8.91	4.87	8.8	0.77	0.58	1.34	100	52	100	8	6	15	0.115	-3.123	1.60595e-09	1.51772e-08	down	chr2	677814	678427	+	Cg2g000300.1	--	K18834 WRKY transcription factor 1 | (RefSeq) WRKY transcription factor 1 (A)	hypothetical protein CUMW_180420 [Citrus unshiu]	RecName: Full=Probable WRKY transcription factor 57; AltName: Full=WRKY DNA-binding protein 57;	SubName: Full=Uncharacterized protein {ECO:0000313|EMBL:GAY57564.1};	--	GO:0005634,nucleus; GO:0003700,DNA-binding transcription factor activity; GO:0043565,sequence-specific DNA binding; GO:0044212,transcription regulatory region DNA binding; GO:0006970,response to osmotic stress; GO:0009651,response to salt stress; GO:0009414,response to water deprivation; GO:0006351,transcription, DNA-templated	--
Cg2g000580	2.93	3.24	2.56	5.19	8.22	6.37	178	187	157	290	463	384	2.175	1.121	1.05956e-06	6.86706e-06	up	chr2	902895	907944	-	Cg2g000580.1	--	K13071 pheophorbide a oxygenase [EC:1.14.15.17] | (RefSeq) pheophorbide a oxygenase, chloroplastic (A)	hypothetical protein CISIN_1g0092612mg, partial [Citrus sinensis]	RecName: Full=Protochlorophyllide-dependent translocon component 52, chloroplastic; AltName: Full=ACD1-like protein; AltName: Full=Protein TIC 55-IV; AltName: Full=Translocon at the inner envelope membrane of chloroplasts 55-IV; Flags: Precursor;	SubName: Full=Uncharacterized protein {ECO:0000313|EMBL:KDO54408.1}; Flags: Fragment;	--	GO:0009507,chloroplast; GO:0009941,chloroplast envelope; GO:0009706,chloroplast inner membrane; GO:0016021,integral component of membrane; GO:0009536,plastid; GO:0051537,2 iron, 2 sulfur cluster binding; GO:0010277,chlorophyllide a oxygenase [overall] activity; GO:0046872,metal ion binding; GO:0015031,protein transport	Pheophorbide a oxygenase
Cg2g000610	1.23	1.52	0.99	2.97	2.7	2.22	107	126	87	238	218	192	2.023	1.016	3.99897e-05	0.000198924	up	chr2	931667	934131	-	Cg2g000610.1	--	K04733 interleukin-1 receptor-associated kinase 4 [EC:2.7.11.1] | (RefSeq) G-type lectin S-receptor-like serine/threonine-protein kinase SD3-1 (A)	PREDICTED: G-type lectin S-receptor-like serine/threonine-protein kinase SD3-1 [Citrus sinensis]	RecName: Full=G-type lectin S-receptor-like serine/threonine-protein kinase SD3-1; EC=2.7.11.1; AltName: Full=S-domain-3 (SD3) receptor kinase 1; Short=SD3-1; Flags: Precursor;	SubName: Full=Uncharacterized protein {ECO:0000313|EMBL:GAY57518.1};	--	GO:0016021,integral component of membrane; GO:0005886,plasma membrane; GO:0005524,ATP binding; GO:0005516,calmodulin binding; GO:0030246,carbohydrate binding; GO:0004674,protein serine/threonine kinase activity; GO:0006468,protein phosphorylation; GO:0048544,recognition of pollen	D-mannose binding lectin
Cg2g000620	1.28	0.72	1.22	3.7	3.72	6.65	90	48	87	240	243	465	4.191	2.067	1.30677e-09	1.25093e-08	up	chr2	939281	941952	-	Cg2g000620.1	--	K04733 interleukin-1 receptor-associated kinase 4 [EC:2.7.11.1] | (RefSeq) uncharacterized protein LOC110908553 (A)	hypothetical protein CUMW_180050 [Citrus unshiu]	RecName: Full=IQ domain-containing protein IQM2 {ECO:0000305}; AltName: Full=IQ motif-containing protein 2 {ECO:0000303|Ref.3};	SubName: Full=Uncharacterized protein {ECO:0000313|EMBL:GAY57517.1};	--	GO:0005737,cytoplasm; GO:0005634,nucleus	--
Cg2g000670	1.04	0.08	8.38	0	0	0	40	3	325	0	0	0	0.002	-9.352	0.000382252	0.00153568	down	chr2	976941	978335	+	Cg2g000670.1	--	K06892 feruloyl-CoA ortho-hydroxylase [EC:1.14.11.-] | (RefSeq) feruloyl CoA ortho-hydroxylase 1 (A)	PREDICTED: feruloyl CoA ortho-hydroxylase 1 [Citrus sinensis]	RecName: Full=Feruloyl CoA ortho-hydroxylase 1; EC=1.14.11.-;	SubName: Full=Uncharacterized protein {ECO:0000313|EMBL:GAY57512.1};	Iron/ascorbate family oxidoreductases	GO:0051213,dioxygenase activity; GO:0046872,metal ion binding; GO:0009805,coumarin biosynthetic process; GO:0010421,hydrogen peroxide-mediated programmed cell death; GO:0009699,phenylpropanoid biosynthetic process	2OG-Fe(II) oxygenase superfamily
Cg2g000930	3.46	2.94	2.5	0	0	0.4	26	21	19	0	0	3	0.045	-4.477	0.00011057	0.000504028	down	chr2	1174967	1175179	-	Cg2g000930.1	--	--	hypothetical protein CICLE_v10017653mg [Citrus clementina]	--	SubName: Full=Uncharacterized protein {ECO:0000313|EMBL:ESR59066.1};	--	--	Cotton fibre expressed protein
Cg2g000960	3.28	6.54	4.89	1.94	2.48	2.78	57	108	86	31	40	48	0.472	-1.082	0.00519959	0.0155614	down	chr2	1182611	1183102	+	Cg2g000960.1	--	--	hypothetical protein CISIN_1g044906mg [Citrus sinensis]	--	SubName: Full=Uncharacterized protein {ECO:0000313|EMBL:GAY58030.1};	--	--	Brf1-like TBP-binding domain
Cg2g001020	11.57	7.31	16.07	34.75	38.99	34.65	537	323	755	1486	1680	1598	2.965	1.568	3.38822e-10	3.49063e-09	up	chr2	1231434	1232748	-	Cg2g001020.1	--	K10696 E3 ubiquitin-protein ligase BRE1 [EC:2.3.2.27] | (RefSeq) E3 ubiquitin-protein ligase BRE1-like 2 (A)	hypothetical protein CICLE_v10016008mg [Citrus clementina]	--	SubName: Full=Uncharacterized protein {ECO:0000313|EMBL:GAY58022.1};	--	--	Family of unknown function (DUF716)
Cg2g001030	0.36	0.36	0.93	0	0	0	20	19	52	0	0	0	0.006	-7.355	2.20553e-07	1.58442e-06	down	chr2	1283813	1285561	-	Cg2g001030.1	--	K20556 cytochrome P450 family 76 subfamily C | (RefSeq) hypothetical protein (A)	hypothetical protein CICLE_v10018297mg [Citrus clementina]	RecName: Full=Cytochrome P450 71A1; EC=1.14.-.-; AltName: Full=ARP-2; AltName: Full=CYPLXXIA1;	SubName: Full=Uncharacterized protein {ECO:0000313|EMBL:ESR59092.1};	Cytochrome P450 CYP2 subfamily	GO:0005789,endoplasmic reticulum membrane; GO:0016021,integral component of membrane; GO:0031090,organelle membrane; GO:0020037,heme binding; GO:0005506,iron ion binding; GO:0004497,monooxygenase activity; GO:0016705,oxidoreductase activity, acting on paired donors, with incorporation or reduction of molecular oxygen; GO:0009835,fruit ripening	Cytochrome P450
Cg2g001040	1.59	0.59	2.84	0.12	0	0.11	85	30	154	6	0	6	0.045	-4.482	2.66305e-08	2.1962e-07	down	chr2	1307249	1308955	+	Cg2g001040.1	--	K20617 cytochrome P450 family 71 subfamily A | (RefSeq) cytochrome P450 71A1-like (A)	hypothetical protein CICLE_v10018297mg [Citrus clementina]	RecName: Full=Cytochrome P450 83B1; EC=1.14.14.45 {ECO:0000269|PubMed:12970475}; AltName: Full=Protein ALTERED TRYPTOPHAN REGULATION 4; AltName: Full=Protein RED ELONGATED 1; AltName: Full=Protein SUPERROOT 2;	SubName: Full=Uncharacterized protein {ECO:0000313|EMBL:ESR59092.1};	Cytochrome P450 CYP2 subfamily	GO:0005783,endoplasmic reticulum; GO:0016021,integral component of membrane; GO:0016020,membrane; GO:0005739,mitochondrion; GO:0005886,plasma membrane; GO:0020037,heme binding; GO:0005506,iron ion binding; GO:0016709,oxidoreductase activity, acting on paired donors, with incorporation or reduction of molecular oxygen, NAD(P)H as one donor, and incorporation of one atom of oxygen; GO:0048830,adven…	Cytochrome P450
Cg2g001060	2.78	1.73	2.49	9.5	10.09	8.71	86	51	78	271	290	268	3.862	1.949	3.16992e-15	5.64241e-14	up	chr2	1314828	1315704	+	Cg2g001060.1	--	K01870 isoleucyl-tRNA synthetase [EC:6.1.1.5] | (RefSeq) isoleucine--tRNA ligase, chloroplastic/mitochondrial-like (A)	hypothetical protein CICLE_v10016828mg [Citrus clementina]	RecName: Full=Dirigent protein 19; Short=AtDIR19; Flags: Precursor;	SubName: Full=Uncharacterized protein {ECO:0000313|EMBL:GAY58142.1};	--	GO:0048046,apoplast; GO:0016853,isomerase activity	Dirigent-like protein
Cg2g001120	1.4	2.63	2.72	0.54	0.92	1.16	28	50	55	10	17	23	0.375	-1.416	0.00789986	0.0224156	down	chr2	1332321	1332886	-	Cg2g001120.1	--	K00558 DNA (cytosine-5)-methyltransferase 1 [EC:2.1.1.37] | (RefSeq) LOW QUALITY PROTEIN: DNA (cytosine-5)-methyltransferase CMT3-like (A)	hypothetical protein CICLE_v10017225mg [Citrus clementina]	--	SubName: Full=Uncharacterized protein {ECO:0000313|EMBL:GAY58136.1};	--	--	--
Cg2g001130	2.44	2.54	3.11	0.97	1.53	0.94	117	116	151	43	68	45	0.408	-1.295	4.0299e-05	0.000200264	down	chr2	1332962	1334564	-	Cg2g001130.1	--	K19589 release factor glutamine methyltransferase [EC:2.1.1.297] | (RefSeq) SLOW growth protein (A)	PREDICTED: pentatricopeptide repeat-containing protein At5g66520-like [Citrus sinensis]	RecName: Full=Pentatricopeptide repeat-containing protein At5g66520;	SubName: Full=Uncharacterized protein {ECO:0000313|EMBL:GAY58135.1};	FOG: PPR repeat	GO:0009507,chloroplast; GO:0004519,endonuclease activity; GO:0003723,RNA binding; GO:0008270,zinc ion binding; GO:1900865,chloroplast RNA modification; GO:0016554,cytidine to uridine editing	--
Cg2g001140	0.39	0.39	0.55	4.83	6.95	8.17	21	20	30	241	350	440	14.484	3.856	3.55234e-33	1.9964e-31	up	chr2	1337174	1338804	+	Cg2g001140.1	--	K07393 glutathionyl-hydroquinone reductase [EC:1.8.5.7] | (RefSeq) hypothetical protein (A)	hypothetical protein CUMW_184750 [Citrus unshiu]	RecName: Full=UPF0481 protein At3g47200;	SubName: Full=Uncharacterized protein {ECO:0000313|EMBL:GAY58134.1};	--	GO:0016021,integral component of membrane; GO:0005886,plasma membrane	Plant protein of unknown function
Cg2g001210	0.2	0.41	0.32	2.33	3.56	3.56	9	18	15	98	151	162	9.756	3.286	8.28818e-16	1.56141e-14	up	chr2	1367609	1368904	+	Cg2g001210.1	--	K07393 glutathionyl-hydroquinone reductase [EC:1.8.5.7] | (RefSeq) hypothetical protein (A)	PREDICTED: putative UPF0481 protein At3g02645 [Citrus sinensis]	RecName: Full=UPF0481 protein At3g47200;	SubName: Full=Uncharacterized protein {ECO:0000313|EMBL:GAY58134.1};	--	GO:0016021,integral component of membrane; GO:0005886,plasma membrane	Plant protein of unknown function
Cg2g001340	27.27	15.47	38.47	3.53	8.37	10.94	537	290	767	64	153	214	0.27	-1.889	5.56153e-06	3.20846e-05	down	chr2	1437502	1438059	+	Cg2g001340.1	--	--	hypothetical protein CUMW_123260 [Citrus unshiu]	--	SubName: Full=Uncharacterized protein {ECO:0000313|EMBL:GAY49992.1};	--	--	--
Cg2g001370	39.99	30.75	39.27	17.46	18.34	18.25	2275	1665	2262	915	969	1032	0.47	-1.088	3.87133e-14	6.04634e-13	down	chr2	1464209	1467436	-	Cg2g001370.1	--	K00430 peroxidase [EC:1.11.1.7] | (RefSeq) peroxidase A2 (A)	hypothetical protein CUMW_123170 [Citrus unshiu]	RecName: Full=Peroxidase 15 {ECO:0000303|PubMed:17936696}; Short=Prx15 {ECO:0000303|PubMed:17936696}; EC=1.11.1.7; AltName: Full=Anionic peroxidase {ECO:0000303|PubMed:17936696}; Flags: Precursor;	SubName: Full=Uncharacterized protein {ECO:0000313|EMBL:GAY49972.1};	--	GO:0005576,extracellular region; GO:0020037,heme binding; GO:0046872,metal ion binding; GO:0004601,peroxidase activity; GO:0042744,hydrogen peroxide catabolic process; GO:0006979,response to oxidative stress	Peroxidase
Cg2g001380	0.66	0.85	1.17	0.05	0.05	0.24	28	34	50	2	2	10	0.124	-3.012	6.49762e-05	0.000310258	down	chr2	1471832	1474946	-	Cg2g001380.1	--	K00430 peroxidase [EC:1.11.1.7] | (RefSeq) hypothetical protein (A)	hypothetical protein CUMW_123170 [Citrus unshiu]	RecName: Full=Peroxidase 15 {ECO:0000303|PubMed:17936696}; Short=Prx15 {ECO:0000303|PubMed:17936696}; EC=1.11.1.7; AltName: Full=Anionic peroxidase {ECO:0000303|PubMed:17936696}; Flags: Precursor;	SubName: Full=Uncharacterized protein {ECO:0000313|EMBL:GAY49972.1};	--	GO:0005576,extracellular region; GO:0020037,heme binding; GO:0046872,metal ion binding; GO:0004601,peroxidase activity; GO:0042744,hydrogen peroxide catabolic process; GO:0006979,response to oxidative stress	Peroxidase
Cg2g001390	4.08	11.58	5.8	1.96	3.05	2	203	548	292	90	141	99	0.316	-1.664	9.53764e-06	5.26835e-05	down	chr2	1476160	1479491	-	Cg2g001390.1	--	K00430 peroxidase [EC:1.11.1.7] | (RefSeq) hypothetical protein (A)	hypothetical protein CUMW_123170 [Citrus unshiu]	RecName: Full=Peroxidase C3; EC=1.11.1.7; Flags: Precursor;	SubName: Full=Uncharacterized protein {ECO:0000313|EMBL:GAY49972.1};	--	GO:0005576,extracellular region; GO:0005773,vacuole; GO:0020037,heme binding; GO:0046872,metal ion binding; GO:0004601,peroxidase activity; GO:0042744,hydrogen peroxide catabolic process; GO:0006979,response to oxidative stress	Peroxidase
Cg2g001430	15.49	15.33	32.93	5.2	6.35	4.91	756	712	1627	234	288	238	0.247	-2.015	9.51355e-12	1.16272e-10	down	chr2	1511613	1514629	-	Cg2g001430.1	--	K00430 peroxidase [EC:1.11.1.7] | (RefSeq) hypothetical protein (A)	hypothetical protein CUMW_123170 [Citrus unshiu]	RecName: Full=Peroxidase C3; EC=1.11.1.7; Flags: Precursor;	SubName: Full=Uncharacterized protein {ECO:0000313|EMBL:GAY49972.1};	--	GO:0005576,extracellular region; GO:0005773,vacuole; GO:0020037,heme binding; GO:0046872,metal ion binding; GO:0004601,peroxidase activity; GO:0042744,hydrogen peroxide catabolic process; GO:0006979,response to oxidative stress	Peroxidase
Cg2g001460	2.4	2.98	7.81	0.53	0.64	0.52	89	105	293	18	22	19	0.122	-3.032	1.34806e-09	1.28738e-08	down	chr2	1547246	1591802	-	Cg2g001460.1	--	K00430 peroxidase [EC:1.11.1.7] | (RefSeq) hypothetical protein (A)	hypothetical protein CUMW_123170 [Citrus unshiu]	RecName: Full=Peroxidase C3; EC=1.11.1.7; Flags: Precursor;	SubName: Full=Uncharacterized protein {ECO:0000313|EMBL:GAY49972.1};	--	GO:0005576,extracellular region; GO:0005773,vacuole; GO:0020037,heme binding; GO:0046872,metal ion binding; GO:0004601,peroxidase activity; GO:0042744,hydrogen peroxide catabolic process; GO:0006979,response to oxidative stress	Peroxidase
Cg2g001690	0.18	0.39	0.91	3.26	6.12	4.54	12	24	60	195	369	293	8.998	3.17	3.59282e-11	4.11457e-10	up	chr2	1770114	1772423	-	Cg2g001690.1	--	K14638 solute carrier family 15 (peptide/histidine transporter), member 3/4 | (RefSeq) protein NRT1/ PTR FAMILY 7.1 (A)	PREDICTED: protein NRT1/ PTR FAMILY 7.1 [Citrus sinensis]	RecName: Full=Protein NRT1/ PTR FAMILY 7.1; Short=AtNPF7.1;	SubName: Full=Uncharacterized protein {ECO:0000313|EMBL:KDO56443.1};	H+/oligopeptide symporter	GO:0016021,integral component of membrane; GO:0022857,transmembrane transporter activity	--
Cg2g001810	19.33	16.92	16.49	8.12	7.27	9.34	558	465	482	216	195	268	0.45	-1.153	8.11374e-11	9.02343e-10	down	chr2	1835877	1837410	+	Cg2g001810.1	--	--	hypothetical protein CUMW_122840, partial [Citrus unshiu]	--	SubName: Full=Uncharacterized protein {ECO:0000313|EMBL:GAY49928.1}; Flags: Fragment;	--	--	--
Cg2g001830	0.42	0.21	0.23	14.01	13.51	15.01	36	17	20	1115	1083	1288	47.652	5.574	1.52533e-120	9.24765e-118	up	chr2	1842630	1852130	+	Cg2g001830.1	--	K04733 interleukin-1 receptor-associated kinase 4 [EC:2.7.11.1] | (RefSeq) G-type lectin S-receptor-like serine/threonine-protein kinase LECRK2 (A)	hypothetical protein CICLE_v10014334mg [Citrus clementina]	RecName: Full=G-type lectin S-receptor-like serine/threonine-protein kinase RLK1; EC=2.7.11.1; AltName: Full=Receptor-like protein kinase 1; Flags: Precursor;	SubName: Full=Uncharacterized protein {ECO:0000313|EMBL:ESR59185.1};	--	GO:0016021,integral component of membrane; GO:0005886,plasma membrane; GO:0005524,ATP binding; GO:0005516,calmodulin binding; GO:0030246,carbohydrate binding; GO:0004674,protein serine/threonine kinase activity; GO:0006468,protein phosphorylation	Protein kinase domain
Cg2g001840	0	0.14	0	3.03	4.73	3.21	0	1	0	21	33	24	72.665	6.183	6.28027e-06	3.59101e-05	up	chr2	1852436	1852679	-	Cg2g001840.1	--	--	--	--	--	--	--	--
Cg2g001850	0.09	0.1	0.26	5.71	5.85	6.65	8	8	23	455	470	572	38.41	5.263	1.96403e-56	2.74785e-54	up	chr2	1855951	1858401	+	Cg2g001850.1	--	K04733 interleukin-1 receptor-associated kinase 4 [EC:2.7.11.1] | (RefSeq) G-type lectin S-receptor-like serine/threonine-protein kinase RLK1 (A)	hypothetical protein CICLE_v10017506mg [Citrus clementina]	RecName: Full=G-type lectin S-receptor-like serine/threonine-protein kinase RLK1; EC=2.7.11.1; AltName: Full=Receptor-like protein kinase 1; Flags: Precursor;	SubName: Full=Uncharacterized protein {ECO:0000313|EMBL:ESR59188.1};	--	GO:0016021,integral component of membrane; GO:0005886,plasma membrane; GO:0005524,ATP binding; GO:0005516,calmodulin binding; GO:0030246,carbohydrate binding; GO:0004674,protein serine/threonine kinase activity; GO:0006468,protein phosphorylation	Protein kinase domain
Cg2g001880	0.36	0.19	0.89	0	0	0	4	2	10	0	0	0	0.035	-4.844	0.0194303	0.0484837	down	chr2	1866456	1866770	+	Cg2g001880.1	--	--	hypothetical protein CUMW_122670 [Citrus unshiu]	--	SubName: Full=Uncharacterized protein {ECO:0000313|EMBL:GAY49909.1};	--	--	--
Cg2g001910	1.62	1	1.71	8.27	7.31	8.59	137	80	146	643	573	720	5.336	2.416	3.23738e-26	1.25524e-24	up	chr2	1876804	1879194	+	Cg2g001910.1	--	K04733 interleukin-1 receptor-associated kinase 4 [EC:2.7.11.1] | (RefSeq) G-type lectin S-receptor-like serine/threonine-protein kinase LECRK3 (A)	hypothetical protein CICLE_v10017743mg [Citrus clementina]	RecName: Full=G-type lectin S-receptor-like serine/threonine-protein kinase LECRK3 {ECO:0000305}; Short=OsLecRK3 {ECO:0000303|PubMed:25485617}; EC=2.7.11.1 {ECO:0000305}; AltName: Full=OsRLCK135 {ECO:0000303|PubMed:19825577}; Flags: Precursor;	SubName: Full=Uncharacterized protein {ECO:0000313|EMBL:ESR59196.1};	--	GO:0016021,integral component of membrane; GO:0005886,plasma membrane; GO:0005524,ATP binding; GO:0030246,carbohydrate binding; GO:0004674,protein serine/threonine kinase activity; GO:0006952,defense response; GO:0006468,protein phosphorylation	Protein kinase domain
Cg2g001930	2.22	2.34	1.25	5.57	6.33	5.99	195	195	111	450	516	522	2.956	1.564	2.38161e-10	2.48949e-09	up	chr2	1882155	1884640	-	Cg2g001930.1	--	K04733 interleukin-1 receptor-associated kinase 4 [EC:2.7.11.1] | (RefSeq) G-type lectin S-receptor-like serine/threonine-protein kinase LECRK3 (A)	hypothetical protein CICLE_v10014324mg [Citrus clementina]	RecName: Full=G-type lectin S-receptor-like serine/threonine-protein kinase LECRK2 {ECO:0000305}; Short=OsLecRK2 {ECO:0000303|PubMed:25485617}; EC=2.7.11.1 {ECO:0000305}; Flags: Precursor;	SubName: Full=Uncharacterized protein {ECO:0000313|EMBL:ESR59198.1};	--	GO:0016021,integral component of membrane; GO:0005886,plasma membrane; GO:0005524,ATP binding; GO:0030246,carbohydrate binding; GO:0004674,protein serine/threonine kinase activity; GO:0006952,defense response; GO:0006468,protein phosphorylation	Protein kinase domain
Cg2g001970	1.23	3.65	2.88	0.49	0.16	0.08	33	93	78	12	4	2	0.089	-3.495	6.97614e-07	4.66016e-06	down	chr2	1911356	1912114	-	Cg2g001970.1	--	K00454 lipoxygenase [EC:1.13.11.12] | (RefSeq) hypothetical protein (A)	hypothetical protein CUMW_122560 [Citrus unshiu]	RecName: Full=Linoleate 13S-lipoxygenase 2-1, chloroplastic; EC=1.13.11.12; AltName: Full=Lipoxygenase 2-1; Flags: Precursor;	SubName: Full=Uncharacterized protein {ECO:0000313|EMBL:GAY49898.1};	--	GO:0009570,chloroplast stroma; GO:0009534,chloroplast thylakoid; GO:0016165,linoleate 13S-lipoxygenase activity; GO:0046872,metal ion binding; GO:0010597,green leaf volatile biosynthetic process; GO:0031408,oxylipin biosynthetic process	Lipoxygenase
Cg2g001980	1.12	3.07	2.32	0.21	0.15	0.11	71	185	149	12	9	7	0.069	-3.853	3.08828e-14	4.8974e-13	down	chr2	1912317	1916590	-	Cg2g001980.1	--	K00454 lipoxygenase [EC:1.13.11.12] | (RefSeq) hypothetical protein (A)	hypothetical protein CISIN_1g0471311mg, partial [Citrus sinensis]	RecName: Full=Linoleate 13S-lipoxygenase 2-1, chloroplastic; EC=1.13.11.12; AltName: Full=Lipoxygenase 2-1; Flags: Precursor;	SubName: Full=Uncharacterized protein {ECO:0000313|EMBL:KDO56504.1}; Flags: Fragment;	--	GO:0009570,chloroplast stroma; GO:0009534,chloroplast thylakoid; GO:0016165,linoleate 13S-lipoxygenase activity; GO:0046872,metal ion binding; GO:0010597,green leaf volatile biosynthetic process; GO:0031408,oxylipin biosynthetic process	Lipoxygenase
Cg2g002000	0.11	1.05	0.01	0.02	0.04	0.02	11	99	1	2	4	2	0.071	-3.814	0.00279762	0.00907603	down	chr2	1931446	1937225	-	Cg2g002000.1	--	K00454 lipoxygenase [EC:1.13.11.12] | (RefSeq) hypothetical protein (A)	hypothetical protein CICLE_v10014212mg [Citrus clementina]	RecName: Full=Linoleate 13S-lipoxygenase 2-1, chloroplastic; EC=1.13.11.12; AltName: Full=Lipoxygenase 2-1; Flags: Precursor;	RecName: Full=Lipoxygenase {ECO:0000256|RuleBase:RU003975}; EC=1.13.11.- {ECO:0000256|RuleBase:RU003975};	--	GO:0009570,chloroplast stroma; GO:0009534,chloroplast thylakoid; GO:0016165,linoleate 13S-lipoxygenase activity; GO:0046872,metal ion binding; GO:0010597,green leaf volatile biosynthetic process; GO:0031408,oxylipin biosynthetic process	Lipoxygenase
Cg2g002010	8.92	6.38	3.24	16.44	25.3	13.43	1017	692	374	1727	2679	1522	2.845	1.508	0.00169094	0.0058041	up	chr2	1944942	1951212	-	Cg2g002010.1	--	K00454 lipoxygenase [EC:1.13.11.12] | (RefSeq) hypothetical protein (A)	PREDICTED: linoleate 13S-lipoxygenase 2-1, chloroplastic [Citrus sinensis]	RecName: Full=Linoleate 13S-lipoxygenase 2-1, chloroplastic; EC=1.13.11.12; AltName: Full=Lipoxygenase 2-1; Flags: Precursor;	SubName: Full=Uncharacterized protein {ECO:0000313|EMBL:GAY49895.1};	--	GO:0009570,chloroplast stroma; GO:0009534,chloroplast thylakoid; GO:0016165,linoleate 13S-lipoxygenase activity; GO:0046872,metal ion binding; GO:0010597,green leaf volatile biosynthetic process; GO:0031408,oxylipin biosynthetic process	Lipoxygenase
Cg2g002080	2243.76	1558.32	2268.74	1127.67	703.99	908.99	240103	158708	245779	111180	69948	96659	0.431	-1.213	1.08562e-09	1.05284e-08	down	chr2	2049223	2056978	-	Cg2g002080.1	--	K00454 lipoxygenase [EC:1.13.11.12] | (RefSeq) hypothetical protein (A)	hypothetical protein CUMW_122450 [Citrus unshiu]	RecName: Full=Linoleate 13S-lipoxygenase 2-1, chloroplastic; EC=1.13.11.12; AltName: Full=Lipoxygenase 2-1; Flags: Precursor;	SubName: Full=Uncharacterized protein {ECO:0000313|EMBL:GAY49883.1};	--	GO:0009570,chloroplast stroma; GO:0009534,chloroplast thylakoid; GO:0016165,linoleate 13S-lipoxygenase activity; GO:0046872,metal ion binding; GO:0010597,green leaf volatile biosynthetic process; GO:0031408,oxylipin biosynthetic process	Lipoxygenase
Cg2g002210	6.12	5.3	3.91	15.27	19.42	13.8	400	330	259	920	1179	897	3.028	1.598	2.98434e-14	4.75002e-13	up	chr2	2166911	2168763	-	Cg2g002210.1	--	K23260 scopoletin glucosyltransferase [EC:2.4.1.128] | (RefSeq) scopoletin glucosyltransferase (A)	hypothetical protein CICLE_v10015029mg [Citrus clementina]	RecName: Full=UDP-glycosyltransferase 92A1; EC=2.4.1.-;	RecName: Full=Glycosyltransferase {ECO:0000256|RuleBase:RU362057}; EC=2.4.1.- {ECO:0000256|RuleBase:RU362057};	UDP-glucuronosyl and UDP-glucosyl transferase	GO:0043231,intracellular membrane-bounded organelle; GO:0080043,quercetin 3-O-glucosyltransferase activity; GO:0080044,quercetin 7-O-glucosyltransferase activity; GO:0008152,metabolic process	UDP-glucoronosyl and UDP-glucosyl transferase
Cg2g002250	5.48	5.11	5.8	29.76	26.57	19.1	287	255	308	1437	1293	995	4.399	2.137	9.31135e-31	4.52165e-29	up	chr2	2184647	2186131	+	Cg2g002250.1	--	K23260 scopoletin glucosyltransferase [EC:2.4.1.128] | (RefSeq) UDP-glucose flavonoid 3-O-glucosyltransferase 7-like (A)	hypothetical protein CICLE_v10015019mg [Citrus clementina]	RecName: Full=UDP-glycosyltransferase 92A1; EC=2.4.1.-;	RecName: Full=Glycosyltransferase {ECO:0000256|RuleBase:RU362057}; EC=2.4.1.- {ECO:0000256|RuleBase:RU362057};	UDP-glucuronosyl and UDP-glucosyl transferase	GO:0043231,intracellular membrane-bounded organelle; GO:0080043,quercetin 3-O-glucosyltransferase activity; GO:0080044,quercetin 7-O-glucosyltransferase activity; GO:0008152,metabolic process	UDP-glucoronosyl and UDP-glucosyl transferase
Cg2g002310	11.29	13.33	15.65	3.95	4.48	5.56	282	317	396	91	104	138	0.334	-1.582	9.17497e-12	1.12616e-10	down	chr2	2208669	2209376	+	Cg2g002310.1	--	K11253 histone H3 | (RefSeq) histone H3.2 (A)	PREDICTED: histone H3.2 [Musa acuminata subsp. malaccensis]	RecName: Full=Histone H3.2;	RecName: Full=Histone H3 {ECO:0000256|RuleBase:RU004471};	Histones H3 and H4	GO:0000786,nucleosome; GO:0005634,nucleus; GO:0003677,DNA binding; GO:0046982,protein heterodimerization activity	Core histone H2A/H2B/H3/H4
Cg2g002360	0.75	0.55	0.76	0.26	0.35	0.38	74	52	76	24	32	37	0.46	-1.12	0.00323858	0.0103291	down	chr2	2249273	2252288	+	Cg2g002360.1	--	K20181 vacuolar protein sorting-associated protein 18 | (RefSeq) vacuolar sorting-associated-like protein (A)	hypothetical protein CISIN_1g001908mg [Citrus sinensis]	RecName: Full=Probable LRR receptor-like serine/threonine-protein kinase At3g47570; EC=2.7.11.1; Flags: Precursor;	SubName: Full=Uncharacterized protein {ECO:0000313|EMBL:GAY41428.1};	--	GO:0016021,integral component of membrane; GO:0005886,plasma membrane; GO:0005524,ATP binding; GO:0004674,protein serine/threonine kinase activity	Protein tyrosine kinase
Cg2g002440	8.8	6.87	8.14	36.46	40.34	29.66	1171	870	1096	4469	4983	3921	4.275	2.096	1.92425e-41	1.55864e-39	up	chr2	2287014	2309656	+	Cg2g002440.1	--	K00512 steroid 17alpha-monooxygenase / 17alpha-hydroxyprogesterone deacetylase [EC:1.14.14.19 1.14.14.32] | (RefSeq) flavonoid 3'-monooxygenase-like (A)	hypothetical protein CICLE_v10014858mg [Citrus clementina]	RecName: Full=Flavonoid 3'-monooxygenase; EC=1.14.13.21; AltName: Full=Cytochrome P450 75B2; AltName: Full=Flavonoid 3'-hydroxylase;	SubName: Full=Uncharacterized protein {ECO:0000313|EMBL:ESR59257.1};	Cytochrome P450 CYP2 subfamily	GO:0005789,endoplasmic reticulum membrane; GO:0016021,integral component of membrane; GO:0016711,flavonoid 3'-monooxygenase activity; GO:0020037,heme binding; GO:0005506,iron ion binding; GO:0009813,flavonoid biosynthetic process	Cytochrome P450
Cg2g002460	0.64	1.42	0.9	1.59	3.26	2.12	40	85	57	92	190	132	2.272	1.184	0.00313754	0.0100436	up	chr2	2379326	2381261	+	Cg2g002460.1	--	K00512 steroid 17alpha-monooxygenase / 17alpha-hydroxyprogesterone deacetylase [EC:1.14.14.19 1.14.14.32] | (RefSeq) flavonoid 3'-monooxygenase-like (A)	hypothetical protein CICLE_v10017722mg [Citrus clementina]	RecName: Full=Flavonoid 3'-monooxygenase; EC=1.14.13.21; AltName: Full=Cytochrome P450 75B2; AltName: Full=Flavonoid 3'-hydroxylase;	SubName: Full=Uncharacterized protein {ECO:0000313|EMBL:ESR59265.1};	Cytochrome P450 CYP2 subfamily	GO:0005789,endoplasmic reticulum membrane; GO:0016021,integral component of membrane; GO:0016711,flavonoid 3'-monooxygenase activity; GO:0020037,heme binding; GO:0005506,iron ion binding; GO:0009813,flavonoid biosynthetic process	Cytochrome P450
Cg2g002650	2.82	2.55	2.68	5.88	6.52	6.38	237	204	228	455	508	532	2.233	1.159	5.89682e-14	9.0752e-13	up	chr2	2565566	2571529	-	Cg2g002650.1	--	K09955 uncharacterized protein | (RefSeq) hypothetical protein (A)	hypothetical protein CISIN_1g002872mg [Citrus sinensis]	--	SubName: Full=Uncharacterized protein {ECO:0000313|EMBL:KDO64845.1};	--	GO:0046556,alpha-L-arabinofuranosidase activity; GO:0046373,L-arabinose metabolic process	Beta-L-arabinofuranosidase, GH127
Cg2g002690	0	0	0	0.5	0.08	0.15	0	0	0	12	2	4	32.715	5.032	0.0133122	0.0352345	up	chr2	2599268	2601293	-	Cg2g002690.1	--	--	hypothetical protein CISIN_1g030989mg [Citrus sinensis]	--	SubName: Full=Uncharacterized protein {ECO:0000313|EMBL:KDO64836.1};	--	--	Ribosomal protein L16p/L10e
Cg2g002880	6.93	7.06	8.08	0	0	0	337	327	398	0	0	0	0.001	-10.909	8.25893e-20	2.1103e-18	down	chr2	2754747	2756124	+	Cg2g002880.1	--	K01193 beta-fructofuranosidase [EC:3.2.1.26] | (RefSeq) LOC109747879; beta-fructofuranosidase, insoluble isoenzyme 3-like (A)	PREDICTED: UPF0481 protein At3g47200-like [Citrus sinensis]	RecName: Full=UPF0481 protein At3g47200;	SubName: Full=Uncharacterized protein {ECO:0000313|EMBL:ESR59297.1};	--	GO:0016021,integral component of membrane; GO:0005886,plasma membrane	Plant protein of unknown function
Cg2g002900	19.82	20.56	29.32	7.74	12.28	11.99	1146	1131	1716	412	659	689	0.441	-1.181	2.14971e-07	1.54765e-06	down	chr2	2758386	2761539	+	Cg2g002900.1	--	--	hypothetical protein CICLE_v10015337mg [Citrus clementina]	RecName: Full=UPF0481 protein At3g47200;	SubName: Full=Uncharacterized protein {ECO:0000313|EMBL:GAY47221.1};	--	GO:0016021,integral component of membrane; GO:0005886,plasma membrane	Plant protein of unknown function
Cg2g002910	33.51	33.4	41.98	3.84	5.09	4.28	1696	1609	2151	179	239	215	0.116	-3.105	2.69951e-77	7.20121e-75	down	chr2	2764927	2766360	+	Cg2g002910.1	--	K07393 glutathionyl-hydroquinone reductase [EC:1.8.5.7] | (RefSeq) hypothetical protein (A)	hypothetical protein CUMW_102900 [Citrus unshiu]	RecName: Full=UPF0481 protein At3g47200;	SubName: Full=Uncharacterized protein {ECO:0000313|EMBL:GAY47217.1};	--	GO:0016021,integral component of membrane; GO:0005886,plasma membrane	Plant protein of unknown function
Cg2g002920	5.59	5.8	10.02	0.81	0.64	1.1	255	252	463	34	27	50	0.114	-3.127	2.45012e-20	6.45844e-19	down	chr2	2766939	2768231	+	Cg2g002920.1	--	K01193 beta-fructofuranosidase [EC:3.2.1.26] | (RefSeq) LOC109747879; beta-fructofuranosidase, insoluble isoenzyme 3-like (A)	PREDICTED: putative UPF0481 protein At3g02645 [Citrus sinensis]	RecName: Full=UPF0481 protein At3g47200;	SubName: Full=Uncharacterized protein {ECO:0000313|EMBL:GAY47219.1};	--	GO:0016021,integral component of membrane; GO:0005886,plasma membrane	Plant protein of unknown function
Cg2g002950	0	0	0.02	0.08	0.23	0.33	0	0	1	4	12	18	31.367	4.971	0.0022535	0.00747816	up	chr2	2806789	2808490	-	Cg2g002950.1	--	K01193 beta-fructofuranosidase [EC:3.2.1.26] | (RefSeq) LOC109747879; beta-fructofuranosidase, insoluble isoenzyme 3-like (A)	PREDICTED: UPF0481 protein At3g47200 [Citrus sinensis]	RecName: Full=UPF0481 protein At3g47200;	SubName: Full=Uncharacterized protein {ECO:0000313|EMBL:KDO64813.1};	--	GO:0016021,integral component of membrane; GO:0005886,plasma membrane	Plant protein of unknown function
Cg2g002980	34.02	38.62	25.26	9.85	10.16	8.81	2189	2365	1645	584	607	563	0.282	-1.825	1.32384e-26	5.19333e-25	down	chr2	2830565	2832387	+	Cg2g002980.2	--	K01193 beta-fructofuranosidase [EC:3.2.1.26] | (RefSeq) LOC109747879; beta-fructofuranosidase, insoluble isoenzyme 3-like (A)	PREDICTED: UPF0481 protein At3g47200 isoform X1 [Citrus sinensis]	RecName: Full=UPF0481 protein At3g47200;	SubName: Full=Uncharacterized protein {ECO:0000313|EMBL:GAY47213.1};	--	GO:0016021,integral component of membrane; GO:0005886,plasma membrane	Plant protein of unknown function
Cg2g003010	25.53	29.22	18.23	8.74	9.98	9.01	967	1053	699	305	351	339	0.365	-1.455	1.21666e-13	1.80711e-12	down	chr2	2858189	2859426	+	Cg2g003010.1	--	K07393 glutathionyl-hydroquinone reductase [EC:1.8.5.7] | (RefSeq) hypothetical protein (A)	hypothetical protein CICLE_v10015392mg [Citrus clementina]	RecName: Full=UPF0481 protein At3g47200;	SubName: Full=Uncharacterized protein {ECO:0000313|EMBL:ESR59306.1};	--	GO:0016021,integral component of membrane; GO:0005886,plasma membrane	Plant protein of unknown function
Cg2g003070	1.3	1.03	1.3	25.16	24.89	27.89	94	71	95	1679	1674	2007	20.587	4.364	1.41553e-164	1.66591e-161	up	chr2	2912562	2916032	+	Cg2g003070.1	--	K04733 interleukin-1 receptor-associated kinase 4 [EC:2.7.11.1] | (RefSeq) hypothetical protein (A)	hypothetical protein CUMW_102730 [Citrus unshiu]	RecName: Full=MDIS1-interacting receptor like kinase 2 {ECO:0000303|PubMed:26863186}; Short=AtMIK2 {ECO:0000303|PubMed:26863186}; AltName: Full=Probable LRR receptor-like serine/threonine-protein kinase At4g08850; EC=2.7.11.1 {ECO:0000305}; Flags: Precursor;	SubName: Full=Uncharacterized protein {ECO:0000313|EMBL:GAY47191.1};	--	GO:0016021,integral component of membrane; GO:0016020,membrane; GO:0005886,plasma membrane; GO:0009506,plasmodesma; GO:0090406,pollen tube; GO:0005524,ATP binding; GO:0004674,protein serine/threonine kinase activity	Protein kinase domain
Cg2g003080	1.15	0.47	0.63	12.12	13.2	15.41	18	7	10	175	192	240	17.293	4.112	3.5485e-27	1.44006e-25	up	chr2	2923684	2924127	+	Cg2g003080.1	--	K04733 interleukin-1 receptor-associated kinase 4 [EC:2.7.11.1] | (RefSeq) probable leucine-rich repeat receptor-like protein kinase At1g35710 (A)	PREDICTED: probable leucine-rich repeat receptor-like protein kinase At1g35710 [Citrus sinensis]	RecName: Full=Probable LRR receptor-like serine/threonine-protein kinase At2g23950; EC=2.7.11.1; Flags: Precursor;	SubName: Full=Uncharacterized protein {ECO:0000313|EMBL:KDO64794.1}; Flags: Fragment;	--	GO:0016021,integral component of membrane; GO:0005886,plasma membrane; GO:0005524,ATP binding; GO:0004675,transmembrane receptor protein serine/threonine kinase activity; GO:0007166,cell surface receptor signaling pathway; GO:0006468,protein phosphorylation	Leucine rich repeat
Cg2g003090	0	0	0	1.73	1.29	1.34	0	0	0	12	9	10	56.168	5.812	0.000370381	0.00149314	up	chr2	2928743	2928955	-	Cg2g003090.1	--	--	hypothetical protein CUMW_102750 [Citrus unshiu]	--	SubName: Full=Uncharacterized protein {ECO:0000313|EMBL:GAY47193.1};	--	--	--
Cg2g003100	5.87	3.86	4.97	74.31	74	89.57	337	211	289	3929	3943	5108	15.475	3.952	1.74649e-110	1.0277e-107	up	chr2	2932640	2957676	+	Cg2g003100.1	--	K04733 interleukin-1 receptor-associated kinase 4 [EC:2.7.11.1] | (RefSeq) hypothetical protein (A)	hypothetical protein CUMW_102730 [Citrus unshiu]	RecName: Full=MDIS1-interacting receptor like kinase 2 {ECO:0000303|PubMed:26863186}; Short=AtMIK2 {ECO:0000303|PubMed:26863186}; AltName: Full=Probable LRR receptor-like serine/threonine-protein kinase At4g08850; EC=2.7.11.1 {ECO:0000305}; Flags: Precursor;	SubName: Full=Uncharacterized protein {ECO:0000313|EMBL:GAY47191.1};	--	GO:0016021,integral component of membrane; GO:0016020,membrane; GO:0005886,plasma membrane; GO:0009506,plasmodesma; GO:0090406,pollen tube; GO:0005524,ATP binding; GO:0004674,protein serine/threonine kinase activity	Protein kinase domain
Cg2g003110	0.08	0.05	0.11	4.55	5.5	6.36	5	3	7	252	307	380	62.456	5.965	3.55157e-40	2.74349e-38	up	chr2	2961095	2963521	+	Cg2g003110.1	--	K04733 interleukin-1 receptor-associated kinase 4 [EC:2.7.11.1] | (RefSeq) hypothetical protein (A)	PREDICTED: probable LRR receptor-like serine/threonine-protein kinase At4g08850 [Citrus sinensis]	RecName: Full=Probable leucine-rich repeat receptor-like protein kinase At1g35710; EC=2.7.11.1; Flags: Precursor;	SubName: Full=Uncharacterized protein {ECO:0000313|EMBL:GAY47191.1};	--	GO:0016021,integral component of membrane; GO:0005524,ATP binding; GO:0004674,protein serine/threonine kinase activity	Protein kinase domain
Cg2g003490	5.48	4.4	7.14	15.11	12.32	12.06	411	314	542	1044	858	899	2.219	1.15	1.36485e-08	1.16994e-07	up	chr2	3223662	3226981	+	Cg2g003490.1	--	K03319 divalent anion:Na+ symporter, DASS family | (RefSeq) dicarboxylate transporter 2.1, chloroplastic-like (A)	hypothetical protein CICLE_v10014769mg [Citrus clementina]	RecName: Full=Dicarboxylate transporter 1, chloroplastic; AltName: Full=2-oxoglutarate/malate translocator 1; Short=AtpOMT1; Flags: Precursor;	SubName: Full=Uncharacterized protein {ECO:0000313|EMBL:ESR59355.1};	--	GO:0009507,chloroplast; GO:0009941,chloroplast envelope; GO:0009706,chloroplast inner membrane; GO:0009534,chloroplast thylakoid; GO:0016021,integral component of membrane; GO:0016020,membrane; GO:0005739,mitochondrion; GO:0009536,plastid; GO:0015139,alpha-ketoglutarate transmembrane transporter activity; GO:0015140,malate transmembrane transporter activity; GO:0015131,oxaloacetate transmembrane …	Sodium:sulfate symporter transmembrane region
Cg2g003500	3.17	2.57	2.93	1.42	1.08	1.37	609	470	569	251	192	261	0.427	-1.229	2.13241e-11	2.50089e-10	down	chr2	3229627	3237032	+	Cg2g003500.1	--	K20456 oxysterol-binding protein 1 | (RefSeq) hypothetical protein (A)	hypothetical protein CICLE_v10014936mg [Citrus clementina]	RecName: Full=Protein DETOXIFICATION 42 {ECO:0000303|PubMed:11739388}; Short=AtDTX42 {ECO:0000303|PubMed:11739388}; AltName: Full=Aluminum-activated citrate transporter {ECO:0000303|PubMed:18826429}; AltName: Full=AtMATE {ECO:0000303|PubMed:18826429}; AltName: Full=FRD-like protein {ECO:0000303|PubMed:12172022}; AltName: Full=Multidrug and toxic compound extrusion protein 42 {ECO:0000305}; Short=…	RecName: Full=Protein DETOXIFICATION {ECO:0000256|RuleBase:RU004914}; AltName: Full=Multidrug and toxic compound extrusion protein {ECO:0000256|RuleBase:RU004914};	Uncharacterized membrane protein, predicted efflux pump	GO:0016021,integral component of membrane; GO:0005886,plasma membrane; GO:0015297,antiporter activity; GO:0015137,citrate transmembrane transporter activity; GO:0015238,drug transmembrane transporter activity; GO:0015746,citrate transport; GO:0010044,response to aluminum ion	MatE
Cg2g003710	18.46	12.7	20.59	7.25	5.62	8.42	1227	803	1385	444	347	556	0.394	-1.344	3.47731e-09	3.17384e-08	down	chr2	3380861	3382743	+	Cg2g003710.1	--	K16818 phospholipase A1 [EC:3.1.1.32] | (RefSeq) hypothetical protein (A)	hypothetical protein CICLE_v10014848mg [Citrus clementina]	RecName: Full=Phospholipase A1-Igamma3, chloroplastic; EC=3.1.1.-; Flags: Precursor;	SubName: Full=Uncharacterized protein {ECO:0000313|EMBL:ESR59387.1};	Predicted lipase	GO:0009507,chloroplast; GO:0047714,galactolipase activity; GO:0008970,phospholipase A1 activity; GO:0004806,triglyceride lipase activity; GO:0016042,lipid catabolic process	Lipase (class 3)
Cg2g004010	3.49	3	4.86	16.56	16.89	20.84	98	80	138	428	440	581	4.584	2.197	1.0502e-20	2.84707e-19	up	chr2	3713536	3714475	+	Cg2g004010.1	--	--	PREDICTED: pollen-specific leucine-rich repeat extensin-like protein 2 [Citrus sinensis]	--	--	--	--	--
Cg2g004020	1.28	1.45	0.91	0	0	0	14	15	10	0	0	0	0.014	-6.148	7.76828e-05	0.000364709	down	chr2	3722894	3723281	+	Cg2g004020.1	--	--	hypothetical protein CICLE_v10015321mg [Citrus clementina]	--	SubName: Full=Uncharacterized protein {ECO:0000313|EMBL:ESR59434.1};	--	GO:0016491,oxidoreductase activity	Brain specific membrane anchored protein
Cg2g004060	5.28	2.08	2.15	0.14	0.14	0	80	30	33	2	2	0	0.028	-5.156	9.82695e-08	7.50125e-07	down	chr2	3830706	3831247	+	Cg2g004060.1	--	--	PREDICTED: uncharacterized protein LOC102624564 isoform X2 [Citrus sinensis]	--	SubName: Full=Uncharacterized protein {ECO:0000313|EMBL:KDO50440.1};	--	GO:0016491,oxidoreductase activity	Beta-lactamase inhibitor (BLIP)
Cg2g004070	4.68	4.31	3.23	0.34	0.19	0.04	106	93	74	7	4	1	0.044	-4.506	2.37233e-14	3.82151e-13	down	chr2	3839829	3842943	+	Cg2g004070.1	--	--	hypothetical protein CISIN_1g014177mg [Citrus sinensis]	--	SubName: Full=Uncharacterized protein {ECO:0000313|EMBL:KDO50441.1};	--	GO:0016491,oxidoreductase activity	Saccharopine dehydrogenase NADP binding domain
Cg2g004280	41.64	52.32	56.44	25.92	18.91	15.98	1067	1276	1464	612	450	407	0.387	-1.369	4.9632e-12	6.29668e-11	down	chr2	4112504	4113425	+	Cg2g004280.1	--	--	PREDICTED: uncharacterized protein LOC102630209 [Citrus sinensis]	--	SubName: Full=Uncharacterized protein {ECO:0000313|EMBL:KDO50407.1}; Flags: Fragment;	--	--	Probable lipid transfer
Cg2g004330	1	0.99	1.05	3.46	4.85	2.2	16	15	17	51	72	35	3.31	1.727	0.000440878	0.00174493	up	chr2	4127404	4128049	-	Cg2g004330.1	--	--	PREDICTED: pollen-specific leucine-rich repeat extensin-like protein 2 [Citrus sinensis]	--	--	--	--	--
Cg2g004360	177.05	150.97	138.98	41.71	53.82	59.68	17565	14255	13959	3813	4958	5884	0.319	-1.649	1.86884e-23	6.16993e-22	down	chr2	4182385	4185640	-	Cg2g004360.1	--	K04733 interleukin-1 receptor-associated kinase 4 [EC:2.7.11.1] | (RefSeq) hypothetical protein (A)	hypothetical protein CUMW_065240 [Citrus unshiu]	RecName: Full=MDIS1-interacting receptor like kinase 2 {ECO:0000303|PubMed:26863186}; Short=AtMIK2 {ECO:0000303|PubMed:26863186}; AltName: Full=Probable LRR receptor-like serine/threonine-protein kinase At4g08850; EC=2.7.11.1 {ECO:0000305}; Flags: Precursor;	SubName: Full=Uncharacterized protein {ECO:0000313|EMBL:GAY42239.1};	--	GO:0016021,integral component of membrane; GO:0016020,membrane; GO:0005886,plasma membrane; GO:0009506,plasmodesma; GO:0090406,pollen tube; GO:0005524,ATP binding; GO:0004674,protein serine/threonine kinase activity	--
Cg2g004450	8.51	7.61	10.38	4.57	3.94	3.41	631	537	779	312	271	251	0.43	-1.218	8.91937e-11	9.85366e-10	down	chr2	4223865	4229290	-	Cg2g004450.2	--	K16329 pseudouridylate synthase [EC:4.2.1.70] | (RefSeq) pseudouridine-5'-phosphate glycosidase (A)	hypothetical protein CISIN_1g0237172mg, partial [Citrus sinensis]	--	SubName: Full=Uncharacterized protein {ECO:0000313|EMBL:KDO44927.1}; Flags: Fragment;	Predicted carbohydrate kinase, contains PfkB domain	GO:0016798,hydrolase activity, acting on glycosyl bonds	Indigoidine synthase A like protein
Cg2g004510	26.98	34.09	24.6	12.51	13.7	14.47	2692	3237	2485	1150	1269	1435	0.456	-1.132	1.14601e-14	1.9219e-13	down	chr2	4280243	4283851	+	Cg2g004510.1	--	K22733 magnesium transporter | (RefSeq) probable magnesium transporter NIPA6 isoform X1 (A)	PREDICTED: probable magnesium transporter NIPA6 isoform X1 [Citrus sinensis]	RecName: Full=Probable magnesium transporter NIPA7;	RecName: Full=Probable magnesium transporter {ECO:0000256|RuleBase:RU363078};	Uncharacterized conserved protein	GO:0005769,early endosome; GO:0016021,integral component of membrane; GO:0016020,membrane; GO:0005886,plasma membrane; GO:0015095,magnesium ion transmembrane transporter activity; GO:0015693,magnesium ion transport	Magnesium transporter NIPA
Cg2g004580	4.8	4.14	5.08	2.17	2.4	1.91	440	361	472	183	204	174	0.442	-1.179	1.24189e-10	1.35036e-09	down	chr2	4315300	4317897	-	Cg2g004580.1	--	K22262 WD repeat and FYVE domain-containing protein 3 | (RefSeq) protein SPIRRIG (A)	PREDICTED: pentatricopeptide repeat-containing protein At5g27110 [Citrus sinensis]	RecName: Full=Pentatricopeptide repeat-containing protein At5g27110;	SubName: Full=Uncharacterized protein {ECO:0000313|EMBL:KDO44965.1};	FOG: PPR repeat	GO:0043231,intracellular membrane-bounded organelle; GO:0004519,endonuclease activity; GO:0003723,RNA binding; GO:0009451,RNA modification	PPR repeat
Cg2g004590	32.13	28.5	31.69	10.99	10.6	12.39	2125	1794	2122	670	651	814	0.353	-1.503	1.40716e-32	7.65026e-31	down	chr2	4323570	4326706	+	Cg2g004590.1	--	K19861 benzyl alcohol O-benzoyltransferase [EC:2.3.1.196 2.3.1.232] | (RefSeq) methanol O-anthraniloyltransferase-like (A)	PREDICTED: methanol O-anthraniloyltransferase-like [Citrus sinensis]	RecName: Full=Methanol O-anthraniloyltransferase; EC=2.3.1.232; AltName: Full=Anthraniloyl-CoA:methanol acyltransferase; AltName: Full=Benzyl alcohol O-benzoyltransferase; EC=2.3.1.196;	SubName: Full=Uncharacterized protein {ECO:0000313|EMBL:ESR59500.1};	--	GO:0016747,transferase activity, transferring acyl groups other than amino-acyl groups	Transferase family
Cg2g004630	1.36	2.8	2.47	1.43	0.62	0.58	64	126	118	62	27	27	0.378	-1.404	0.00248319	0.00815783	down	chr2	4368701	4371322	+	Cg2g004630.1	--	K19861 benzyl alcohol O-benzoyltransferase [EC:2.3.1.196 2.3.1.232] | (RefSeq) methanol O-anthraniloyltransferase-like (A)	PREDICTED: methanol O-anthraniloyltransferase-like [Citrus sinensis]	RecName: Full=Benzyl alcohol O-benzoyltransferase; EC=2.3.1.196; AltName: Full=Benzoyl coenzyme A:benzyl alcohol benzoyl transferase;	SubName: Full=Uncharacterized protein {ECO:0000313|EMBL:GAY42264.1};	--	GO:0016747,transferase activity, transferring acyl groups other than amino-acyl groups	Transferase family
Cg2g004680	1.31	1.3	0.34	0	0	0	73	69	19	0	0	0	0.003	-8.2	2.53531e-09	2.34183e-08	down	chr2	4407842	4410019	-	Cg2g004680.1	--	K19861 benzyl alcohol O-benzoyltransferase [EC:2.3.1.196 2.3.1.232] | (RefSeq) hypothetical protein (A)	hypothetical protein CICLE_v10015163mg [Citrus clementina]	RecName: Full=Methanol O-anthraniloyltransferase; EC=2.3.1.232; AltName: Full=Anthraniloyl-CoA:methanol acyltransferase; AltName: Full=Benzyl alcohol O-benzoyltransferase; EC=2.3.1.196;	SubName: Full=Uncharacterized protein {ECO:0000313|EMBL:ESR59504.1};	--	GO:0016747,transferase activity, transferring acyl groups other than amino-acyl groups	Transferase family
Cg2g004690	0.52	0.54	0.34	0	0	0	6	6	4	0	0	0	0.034	-4.863	0.0133596	0.0353365	down	chr2	4412426	4412931	+	Cg2g004690.1	--	K19861 benzyl alcohol O-benzoyltransferase [EC:2.3.1.196 2.3.1.232] | (RefSeq) methanol O-anthraniloyltransferase-like (A)	hypothetical protein CISIN_1g041298mg [Citrus sinensis]	RecName: Full=Methanol O-anthraniloyltransferase; EC=2.3.1.232; AltName: Full=Anthraniloyl-CoA:methanol acyltransferase; AltName: Full=Benzyl alcohol O-benzoyltransferase; EC=2.3.1.196;	SubName: Full=Uncharacterized protein {ECO:0000313|EMBL:KDO36005.1};	--	GO:0016747,transferase activity, transferring acyl groups other than amino-acyl groups	Transferase family
Cg2g004740	2.78	3.05	1.17	0	0	0	68	71	29	0	0	0	0.003	-8.259	4.67633e-10	4.73479e-09	down	chr2	4454770	4455463	-	Cg2g004740.1	--	K19861 benzyl alcohol O-benzoyltransferase [EC:2.3.1.196 2.3.1.232] | (RefSeq) hypothetical protein (A)	hypothetical protein CUMW_065540 [Citrus unshiu]	RecName: Full=Methanol O-anthraniloyltransferase; EC=2.3.1.232; AltName: Full=Anthraniloyl-CoA:methanol acyltransferase; AltName: Full=Benzyl alcohol O-benzoyltransferase; EC=2.3.1.196;	SubName: Full=Uncharacterized protein {ECO:0000313|EMBL:GAY42272.1};	--	GO:0016747,transferase activity, transferring acyl groups other than amino-acyl groups	Transferase family
Cg2g004750	3.28	3.3	1.74	0	0	0	93	89	50	0	0	0	0.002	-8.722	8.15188e-12	1.00863e-10	down	chr2	4456594	4459249	-	Cg2g004750.1	--	K19861 benzyl alcohol O-benzoyltransferase [EC:2.3.1.196 2.3.1.232] | (RefSeq) methanol O-anthraniloyltransferase-like (A)	hypothetical protein CISIN_1g041298mg [Citrus sinensis]	RecName: Full=Methanol O-anthraniloyltransferase; EC=2.3.1.232; AltName: Full=Anthraniloyl-CoA:methanol acyltransferase; AltName: Full=Benzyl alcohol O-benzoyltransferase; EC=2.3.1.196;	SubName: Full=Uncharacterized protein {ECO:0000313|EMBL:KDO36005.1};	--	GO:0016747,transferase activity, transferring acyl groups other than amino-acyl groups	Transferase family
Cg2g004760	11.37	12.04	5.96	0.19	1.04	0.79	130	131	69	2	11	9	0.066	-3.916	2.44775e-12	3.21551e-11	down	chr2	4461281	4462310	+	Cg2g004760.1	--	K19861 benzyl alcohol O-benzoyltransferase [EC:2.3.1.196 2.3.1.232] | (RefSeq) hypothetical protein (A)	hypothetical protein CICLE_v10017548mg, partial [Citrus clementina]	RecName: Full=Benzyl alcohol O-benzoyltransferase; EC=2.3.1.196; AltName: Full=Benzoyl coenzyme A:benzyl alcohol benzoyl transferase;	SubName: Full=Uncharacterized protein {ECO:0000313|EMBL:ESR59505.1}; Flags: Fragment;	--	GO:0016747,transferase activity, transferring acyl groups other than amino-acyl groups	Transferase family
Cg2g004780	1.8	4.13	0.86	0	0	0	87	190	42	0	0	0	0.002	-9.189	5.84021e-12	7.3349e-11	down	chr2	4482034	4483934	+	Cg2g004780.1	--	K19861 benzyl alcohol O-benzoyltransferase [EC:2.3.1.196 2.3.1.232] | (RefSeq) hypothetical protein (A)	hypothetical protein CICLE_v10015194mg [Citrus clementina]	RecName: Full=Methanol O-anthraniloyltransferase; EC=2.3.1.232; AltName: Full=Anthraniloyl-CoA:methanol acyltransferase; AltName: Full=Benzyl alcohol O-benzoyltransferase; EC=2.3.1.196;	SubName: Full=Uncharacterized protein {ECO:0000313|EMBL:ESR59507.1};	--	GO:0016747,transferase activity, transferring acyl groups other than amino-acyl groups	Transferase family
Cg2g004920	4.58	2.58	3.92	0.97	2.05	1.21	149	80	129	29	62	39	0.364	-1.456	0.000296506	0.00122541	down	chr2	4577002	4577923	+	Cg2g004920.1	--	--	PREDICTED: uncharacterized protein LOC102611263 [Citrus sinensis]	--	SubName: Full=Uncharacterized protein {ECO:0000313|EMBL:GAY50948.1};	--	--	Domain of unknown function (DUF4228)
Cg2g005020	2.7	1.89	4.93	1.39	1.22	1.85	279	186	515	132	117	190	0.449	-1.155	0.00122687	0.00437852	down	chr2	4647727	4652173	-	Cg2g005020.1	--	K01114 phospholipase C [EC:3.1.4.3] | (RefSeq) non-specific phospholipase C2 (A)	PREDICTED: non-specific phospholipase C2 isoform X1 [Citrus sinensis]	RecName: Full=Non-specific phospholipase C2; EC=3.1.-.-; Flags: Precursor;	SubName: Full=Uncharacterized protein {ECO:0000313|EMBL:KDO54823.1};	--	GO:0005576,extracellular region; GO:0003993,acid phosphatase activity; GO:0009395,phospholipid catabolic process	Phosphoesterase family
Cg2g005360	0.64	0.68	1.09	12.79	9.46	11.92	54	55	94	1001	746	1006	13.575	3.763	1.71574e-57	2.60051e-55	up	chr2	4869991	4879983	-	Cg2g005360.1	--	K11886 proteasome component ECM29 | (RefSeq) proteasome-associated protein ECM29 homolog (A)	hypothetical protein CISIN_1g0041111mg, partial [Citrus sinensis]	--	SubName: Full=Uncharacterized protein {ECO:0000313|EMBL:KDO54732.1}; Flags: Fragment;	Uncharacterized conserved protein	GO:0016021,integral component of membrane; GO:0032947,protein-containing complex scaffold activity; GO:0043248,proteasome assembly	Proteasome stabiliser
Cg2g005370	0.61	0.99	0.2	5.23	4.97	5.67	15	23	5	118	113	138	8.513	3.09	4.48379e-11	5.11231e-10	up	chr2	4886229	4886922	-	Cg2g005370.1	--	--	PREDICTED: blue copper protein-like [Citrus sinensis]	--	SubName: Full=Uncharacterized protein {ECO:0000313|EMBL:KDO54723.1};	--	GO:0009055,electron transfer activity	Plastocyanin-like domain
Cg2g005410	2.59	2.17	2.68	0.88	1.19	0.73	307	244	321	96	131	86	0.36	-1.473	2.4181e-09	2.23977e-08	down	chr2	4919240	4922594	+	Cg2g005410.1	--	K22262 WD repeat and FYVE domain-containing protein 3 | (RefSeq) protein SPIRRIG (A)	PREDICTED: pentatricopeptide repeat-containing protein At1g18485-like [Citrus sinensis]	RecName: Full=Pentatricopeptide repeat-containing protein At1g18485;	SubName: Full=Uncharacterized protein {ECO:0000313|EMBL:GAY50890.1};	FOG: PPR repeat	GO:0043231,intracellular membrane-bounded organelle; GO:0004519,endonuclease activity; GO:0003723,RNA binding; GO:0008270,zinc ion binding; GO:0009451,RNA modification	PPR repeat family
Cg2g005480	14.99	15.95	16.5	8.36	8.37	7.6	621	629	692	319	322	313	0.491	-1.025	8.45192e-15	1.44035e-13	down	chr2	4957385	4958660	-	Cg2g005480.1	--	K06892 feruloyl-CoA ortho-hydroxylase [EC:1.14.11.-] | (RefSeq) feruloyl CoA ortho-hydroxylase 1-like (A)	PREDICTED: feruloyl CoA ortho-hydroxylase 1 [Citrus sinensis]	RecName: Full=Feruloyl CoA ortho-hydroxylase 1; EC=1.14.11.-;	SubName: Full=Uncharacterized protein {ECO:0000313|EMBL:KDO66421.1};	Iron/ascorbate family oxidoreductases	GO:0051213,dioxygenase activity; GO:0046872,metal ion binding; GO:0009805,coumarin biosynthetic process; GO:0010421,hydrogen peroxide-mediated programmed cell death; GO:0009699,phenylpropanoid biosynthetic process	--
Cg2g005600	99.17	80.74	74.49	29.16	46.05	45.02	3101	2403	2358	840	1337	1399	0.453	-1.141	1.98268e-08	1.6639e-07	down	chr2	5088229	5089114	-	Cg2g005600.1	--	K04077 chaperonin GroEL | (RefSeq) chaperonin CPN60-like 2, mitochondrial (A)	hypothetical protein CISIN_1g025262mg [Citrus sinensis]	RecName: Full=NDR1/HIN1-like protein 13 {ECO:0000303|PubMed:26206852};	SubName: Full=Uncharacterized protein {ECO:0000313|EMBL:KDO66384.1};	--	GO:0016021,integral component of membrane; GO:0005886,plasma membrane; GO:0009506,plasmodesma; GO:0042742,defense response to bacterium	Late embryogenesis abundant protein
Cg2g005610	8.72	9.17	9.24	3.79	3.84	4.6	1127	1128	1209	451	461	591	0.433	-1.208	1.96486e-19	4.82935e-18	down	chr2	5091681	5097047	-	Cg2g005610.1	--	K04733 interleukin-1 receptor-associated kinase 4 [EC:2.7.11.1] | (RefSeq) probable inactive receptor kinase At5g10020 (A)	PREDICTED: probable inactive receptor kinase At5g10020 [Citrus sinensis]	RecName: Full=Probable inactive receptor kinase At5g10020; Flags: Precursor;	SubName: Full=Uncharacterized protein {ECO:0000313|EMBL:KDO66382.1};	--	GO:0005829,cytosol; GO:0016021,integral component of membrane; GO:0005886,plasma membrane; GO:0005524,ATP binding; GO:0004672,protein kinase activity	--
Cg2g006010	1.9	6.47	1.67	0.87	1.53	1.43	194	629	173	82	145	145	0.369	-1.437	0.00248504	0.00816123	down	chr2	5403869	5406987	-	Cg2g006010.1	--	K20887 xyloglucan glycosyltransferase 4 [EC:2.4.1.-] | (RefSeq) xyloglucan glycosyltransferase 4 (A)	PREDICTED: xyloglucan glycosyltransferase 4 [Citrus sinensis]	RecName: Full=Xyloglucan glycosyltransferase 4; EC=2.4.1.-; AltName: Full=Cellulose synthase-like protein C4; Short=AtCslC4; AltName: Full=Xyloglucan synthase 4;	SubName: Full=Uncharacterized protein {ECO:0000313|EMBL:KDO66286.1};	--	GO:0005768,endosome; GO:0005794,Golgi apparatus; GO:0000139,Golgi membrane; GO:0016021,integral component of membrane; GO:0005886,plasma membrane; GO:0005802,trans-Golgi network; GO:0042803,protein homodimerization activity; GO:0016757,transferase activity, transferring glycosyl groups; GO:0071555,cell wall organization	Glycosyltransferase like family 2
Cg2g006020	1.64	2.22	1.89	9.44	9.07	8.79	83	107	97	441	427	443	4.564	2.19	1.94452e-32	1.04581e-30	up	chr2	5418413	5421266	+	Cg2g006020.1	--	K12639 cytochrome P450 family 724 subfamily B polypeptide 1 [EC:1.14.13.-] | (RefSeq) cytochrome P450 724B1-like (A)	PREDICTED: protein ALTERED XYLOGLUCAN 4-like [Citrus sinensis]	RecName: Full=Protein ALTERED XYLOGLUCAN 4-like; AltName: Full=Protein trichome birefringence-like 22;	SubName: Full=Uncharacterized protein {ECO:0000313|EMBL:ESR59678.1};	--	GO:0005794,Golgi apparatus; GO:0016021,integral component of membrane; GO:0016413,O-acetyltransferase activity; GO:0010411,xyloglucan metabolic process	GDSL/SGNH-like Acyl-Esterase family found in Pmr5 and Cas1p
Cg2g006100	0.17	0.13	0.34	0.92	0.87	0.69	4	3	8	20	19	16	3.688	1.883	0.0134849	0.0356161	up	chr2	5483258	5484540	+	Cg2g006100.1	--	K17500 integrin-linked kinase-associated serine/threonine phosphatase 2C [EC:3.1.3.16] | (RefSeq) WAT1-related protein At3g18200-like (A)	PREDICTED: WAT1-related protein At5g40240-like [Citrus sinensis]	RecName: Full=WAT1-related protein At5g40240;	SubName: Full=Uncharacterized protein {ECO:0000313|EMBL:GAY46690.1};	--	GO:0016021,integral component of membrane; GO:0005886,plasma membrane; GO:0022857,transmembrane transporter activity	EamA-like transporter family
Cg2g006200	6.56	5.52	7.04	1.88	1.93	2.42	322	258	350	85	88	118	0.312	-1.678	6.63479e-14	1.01563e-12	down	chr2	5572161	5573551	-	Cg2g006200.1	--	--	PREDICTED: uncharacterized protein LOC107175905 [Citrus sinensis]	--	SubName: Full=Uncharacterized protein {ECO:0000313|EMBL:GAY46708.1};	--	--	--
Cg2g006260	0.5	0.49	0.26	0	0	0	31	29	16	0	0	0	0.007	-7.112	4.32382e-07	2.97683e-06	down	chr2	5591735	5596290	-	Cg2g006260.1	--	K08592 sentrin-specific protease 1 [EC:3.4.22.68] | (RefSeq) hypothetical protein (A)	PREDICTED: uncharacterized protein LOC102628600 isoform X4 [Citrus sinensis]	--	SubName: Full=Uncharacterized protein {ECO:0000313|EMBL:GAY69308.1};	--	--	Ulp1 protease family, C-terminal catalytic domain
Cg2g006270	4.26	3.54	4.05	2.11	2.08	1.94	320	253	308	146	145	145	0.495	-1.014	8.3467e-08	6.43268e-07	down	chr2	5602671	5606211	-	Cg2g006270.1	--	K03549 KUP system potassium uptake protein | (RefSeq) potassium transporter 8-like isoform X1 (A)	PREDICTED: uncharacterized protein LOC102628107 [Citrus sinensis]	--	SubName: Full=Uncharacterized protein {ECO:0000313|EMBL:KDO66247.1};	--	GO:0016021,integral component of membrane	--
Cg2g006480	17.64	19.83	9.12	80.56	98.43	92.1	858	918	449	3610	4445	4451	5.587	2.482	3.26639e-24	1.12674e-22	up	chr2	5813493	5817135	+	Cg2g006480.1	--	K18980 2-methylene-furan-3-one reductase [EC:1.3.1.105] | (RefSeq) 2-methylene-furan-3-one reductase-like (A)	PREDICTED: 2-methylene-furan-3-one reductase-like [Citrus sinensis]	RecName: Full=2-methylene-furan-3-one reductase; EC=1.3.1.105 {ECO:0000269|PubMed:16517758, ECO:0000269|PubMed:17636940}; AltName: Full=Enone oxidoreductase; Short=FaEO; AltName: Full=Quinone oxidoreductase; Short=FaQR;	SubName: Full=Uncharacterized protein {ECO:0000313|EMBL:KDO66209.1};	Zinc-binding oxidoreductase	GO:0102978,furaneol oxidoreductase activity; GO:0008270,zinc ion binding	Zinc-binding dehydrogenase
Cg2g006520	0.6	1.35	3.49	0	0	0.14	25	54	148	0	0	6	0.026	-5.252	3.48134e-07	2.42857e-06	down	chr2	5847874	5849745	-	Cg2g006520.1	--	K01206 alpha-L-fucosidase [EC:3.2.1.51] | (RefSeq) alpha-L-fucosidase 3-like (A)	hypothetical protein CICLE_v10015583mg [Citrus clementina]	RecName: Full=GDSL esterase/lipase At5g14450; EC=3.1.1.-; AltName: Full=Extracellular lipase At5g14450; Flags: Precursor;	SubName: Full=Uncharacterized protein {ECO:0000313|EMBL:GAY46748.1};	--	GO:0005576,extracellular region; GO:0009505,plant-type cell wall; GO:0009506,plasmodesma; GO:0016788,hydrolase activity, acting on ester bonds; GO:0016042,lipid catabolic process	--
Cg2g006730	0.24	0.31	0.14	16.22	9.28	12.46	13	16	8	817	471	677	52.943	5.726	1.45901e-61	2.49491e-59	up	chr2	6033618	6036112	-	Cg2g006730.1	--	K01184 polygalacturonase [EC:3.2.1.15] | (RefSeq) polygalacturonase At1g48100 (A)	PREDICTED: polygalacturonase At1g48100 [Citrus sinensis]	RecName: Full=Polygalacturonase At1g48100; Short=PG; EC=3.2.1.15; AltName: Full=Pectinase At1g48100; Flags: Precursor;	SubName: Full=Uncharacterized protein {ECO:0000313|EMBL:ESR59772.1};	--	GO:0005618,cell wall; GO:0005576,extracellular region; GO:0004650,polygalacturonase activity; GO:0005975,carbohydrate metabolic process; GO:0009831,plant-type cell wall modification involved in multidimensional cell growth	Glycosyl hydrolases family 28
Cg2g006760	0	0	0	0.71	0.22	0.12	0	0	0	16	5	3	43.828	5.454	0.00376521	0.0117821	up	chr2	6052566	6053558	-	Cg2g006760.1	--	K01176 alpha-amylase [EC:3.2.1.1] | (RefSeq) hypothetical protein (A)	hypothetical protein CISIN_1g045962mg, partial [Citrus sinensis]	RecName: Full=Alpha-amylase; EC=3.2.1.1 {ECO:0000250|UniProtKB:P00693}; AltName: Full=1,4-alpha-D-glucan glucanohydrolase; Flags: Precursor;	RecName: Full=Alpha-amylase {ECO:0000256|PIRNR:PIRNR001028}; EC=3.2.1.1 {ECO:0000256|PIRNR:PIRNR001028}; AltName: Full=1,4-alpha-D-glucan glucanohydrolase {ECO:0000256|PIRNR:PIRNR001028}; Flags: Fragment;	Alpha-amylase	GO:0004556,alpha-amylase activity; GO:0103025,alpha-amylase activity (releasing maltohexaose); GO:0005509,calcium ion binding; GO:0005975,carbohydrate metabolic process	--
Cg2g006850	1.53	2.18	4.34	0.69	0.29	1.1	92	125	264	38	16	66	0.249	-2.008	0.000143792	0.000639156	down	chr2	6170035	6173568	-	Cg2g006850.1	--	K15283 solute carrier family 35, member E1 | (RefSeq) phosphoenolpyruvate/phosphate translocator 2, chloroplastic-like (A)	hypothetical protein CISIN_1g041338mg, partial [Citrus sinensis]	RecName: Full=Phosphoenolpyruvate/phosphate translocator 2, chloroplastic; Short=AtPPT2; Flags: Precursor;	SubName: Full=Uncharacterized protein {ECO:0000313|EMBL:KDO36428.1}; Flags: Fragment;	Glucose-6-phosphate/phosphate and phosphoenolpyruvate/phosphate antiporter	GO:0031969,chloroplast membrane; GO:0016021,integral component of membrane; GO:0015121,phosphoenolpyruvate:phosphate antiporter activity; GO:0015120,phosphoglycerate transmembrane transporter activity; GO:0015714,phosphoenolpyruvate transport; GO:0015713,phosphoglycerate transmembrane transport	Triose-phosphate Transporter family
Cg2g006860	1.82	0.21	1.13	0	0	0	27	3	17	0	0	0	0.012	-6.407	0.00013459	0.000602136	down	chr2	6178279	6179109	-	Cg2g006860.1	--	--	--	--	--	--	--	--
Cg2g006900	1.88	2.58	2.83	1.38	1.23	0.91	92	120	140	62	56	44	0.462	-1.115	0.000402369	0.00160683	down	chr2	6203395	6206384	+	Cg2g006900.1	--	--	PREDICTED: putative FBD-associated F-box protein At1g05080 isoform X1 [Citrus sinensis]	RecName: Full=Putative FBD-associated F-box protein At1g05080;	SubName: Full=Uncharacterized protein {ECO:0000313|EMBL:GAY39984.1};	--	--	FBD
Cg2g006940	1.05	2.8	2.48	4.09	4.38	4.7	21	53	50	75	81	93	2.005	1.004	0.0149849	0.0388986	up	chr2	6234217	6234910	-	Cg2g006940.1	--	--	PREDICTED: putative cytochrome c oxidase subunit 5C-4 [Citrus sinensis]	RecName: Full=Putative cytochrome c oxidase subunit 5C-4; AltName: Full=Cytochrome c oxidase polypeptide Vc-4;	SubName: Full=Uncharacterized protein {ECO:0000313|EMBL:GAY46807.1};	--	GO:0016021,integral component of membrane; GO:0005746,mitochondrial respiratory chain	--
Cg2g006980	6.19	7.02	7.07	0.88	1.88	1.74	376	406	435	49	106	105	0.213	-2.23	3.28472e-15	5.83118e-14	down	chr2	6285165	6287967	+	Cg2g006980.1	--	K02575 MFS transporter, NNP family, nitrate/nitrite transporter | (RefSeq) high affinity nitrate transporter 2.7 (A)	PREDICTED: high affinity nitrate transporter 2.7 [Citrus sinensis]	RecName: Full=High affinity nitrate transporter 2.7; Short=AtNRT2:7;	SubName: Full=Uncharacterized protein {ECO:0000313|EMBL:ESR59798.1};	--	GO:0016021,integral component of membrane; GO:0009705,plant-type vacuole membrane; GO:0005886,plasma membrane; GO:0015112,nitrate transmembrane transporter activity; GO:0071249,cellular response to nitrate; GO:0042128,nitrate assimilation; GO:0015706,nitrate transport	Major Facilitator Superfamily
Cg2g007160	0.69	2.62	0.89	0.16	0.27	0.36	19	69	25	4	7	10	0.184	-2.445	0.0010301	0.00375943	down	chr2	6438158	6438941	+	Cg2g007160.1	--	--	PREDICTED: uncharacterized protein LOC102619661 [Citrus sinensis]	RecName: Full=Cyclin-dependent protein kinase inhibitor SMR6 {ECO:0000303|PubMed:20706207, ECO:0000303|PubMed:24399300, ECO:0000303|PubMed:26546445}; AltName: Full=Protein SIAMESE-RELATED 6 {ECO:0000303|PubMed:20706207, ECO:0000303|PubMed:24399300, ECO:0000303|PubMed:26546445};	SubName: Full=Uncharacterized protein {ECO:0000313|EMBL:GAY46832.1};	--	GO:0004860,protein kinase inhibitor activity; GO:0007049,cell cycle	--
Cg2g007230	3.44	1.28	0.6	0.28	0	0.04	79	28	14	6	0	1	0.058	-4.114	0.00010323	0.000473806	down	chr2	6510960	6511919	+	Cg2g007230.1	--	K09422 transcription factor MYB, plant | (RefSeq) hypothetical protein (A)	hypothetical protein CICLE_v10017435mg [Citrus clementina]	RecName: Full=Transcription factor MYB15 {ECO:0000305}; AltName: Full=Myb-related protein 15 {ECO:0000305}; Short=AtMYB15 {ECO:0000312|EMBL:CAA74603.1}; AltName: Full=Myb-related protein Y19 {ECO:0000305}; Short=AtY19 {ECO:0000303|PubMed:8980549};	SubName: Full=Uncharacterized protein {ECO:0000313|EMBL:ESR59830.1};	Transcription factor, Myb superfamily	GO:0005634,nucleus; GO:0003700,DNA-binding transcription factor activity; GO:0000981,DNA-binding transcription factor activity, RNA polymerase II-specific; GO:0043565,sequence-specific DNA binding; GO:0001135,RNA polymerase II transcription regulator recruiting activity; GO:0044212,transcription regulatory region DNA binding; GO:0030154,cell differentiation; GO:0006357,regulation of transcription…	Myb-like DNA-binding domain
Cg2g007350	23.61	26.3	21.24	12.23	10.91	9.61	1335	1415	1216	637	573	540	0.441	-1.181	4.46189e-17	9.22201e-16	down	chr2	6602356	6603957	-	Cg2g007350.1	--	K15405 midchain alkane hydroxylase | (RefSeq) alkane hydroxylase MAH1 (A)	PREDICTED: alkane hydroxylase MAH1-like [Citrus sinensis]	RecName: Full=Alkane hydroxylase MAH1 {ECO:0000303|PubMed:17905869}; EC=1.14.-.- {ECO:0000305|PubMed:17905869}; AltName: Full=Cytochrome P450 96A15 {ECO:0000305}; AltName: Full=Protein MID-CHAIN ALKANE HYDROXYLASE 1 {ECO:0000303|PubMed:17905869};	SubName: Full=Uncharacterized protein {ECO:0000313|EMBL:ESR59842.1};	Cytochrome P450 CYP4/CYP19/CYP26 subfamilies	GO:0005783,endoplasmic reticulum; GO:0005789,endoplasmic reticulum membrane; GO:0016021,integral component of membrane; GO:0020037,heme binding; GO:0005506,iron ion binding; GO:0080133,midchain alkane hydroxylase activity; GO:0010025,wax biosynthetic process	Cytochrome P450
Cg2g007510	0.19	0.21	0.15	2.65	4.11	3.9	17	18	13	215	336	341	18.524	4.211	1.19535e-35	7.35857e-34	up	chr2	6720648	6723802	+	Cg2g007510.1	--	K13428 LRR receptor-like serine/threonine-protein kinase EFR [EC:2.7.11.1] | (RefSeq) hypothetical protein (A)	PREDICTED: probable LRR receptor-like serine/threonine-protein kinase At3g47570 isoform X2 [Citrus sinensis]	RecName: Full=Probable LRR receptor-like serine/threonine-protein kinase At3g47570; EC=2.7.11.1; Flags: Precursor;	SubName: Full=Uncharacterized protein {ECO:0000313|EMBL:GAY61322.1};	--	GO:0016021,integral component of membrane; GO:0005886,plasma membrane; GO:0005524,ATP binding; GO:0004674,protein serine/threonine kinase activity	Protein kinase domain
Cg2g007590	0.7	0.66	1	4.3	3.13	4.3	41	37	59	232	170	250	4.757	2.25	6.42928e-15	1.11176e-13	up	chr2	6775491	6777850	-	Cg2g007590.1	--	K01206 alpha-L-fucosidase [EC:3.2.1.51] | (RefSeq) FXG1; alpha-fucosidase 1 (A)	hypothetical protein CISIN_1g016659mg [Citrus sinensis]	RecName: Full=GDSL esterase/lipase At5g14450; EC=3.1.1.-; AltName: Full=Extracellular lipase At5g14450; Flags: Precursor;	SubName: Full=Uncharacterized protein {ECO:0000313|EMBL:KDO49031.1};	--	GO:0005576,extracellular region; GO:0009505,plant-type cell wall; GO:0009506,plasmodesma; GO:0016788,hydrolase activity, acting on ester bonds; GO:0016042,lipid catabolic process	--
Cg2g007630	39.77	41.72	27.97	12.22	10.45	12.16	2038	2035	1451	577	497	619	0.305	-1.713	2.87079e-22	8.65e-21	down	chr2	6807914	6816126	+	Cg2g007630.1	--	K16280 E3 ubiquitin-protein ligase RGLG [EC:2.3.2.27] | (RefSeq) E3 ubiquitin-protein ligase RGLG2 (A)	PREDICTED: E3 ubiquitin-protein ligase RGLG2 [Citrus sinensis]	RecName: Full=E3 ubiquitin-protein ligase RGLG2 {ECO:0000305}; EC=2.3.2.27 {ECO:0000305}; AltName: Full=RING domain ligase 2 {ECO:0000303|PubMed:17586653};	SubName: Full=Uncharacterized protein {ECO:0000313|EMBL:ESR59890.1};	Copine	GO:0005634,nucleus; GO:0005886,plasma membrane; GO:0046872,metal ion binding; GO:0004842,ubiquitin-protein transferase activity; GO:0009738,abscisic acid-activated signaling pathway; GO:0009850,auxin metabolic process; GO:0009690,cytokinin metabolic process; GO:0080148,negative regulation of response to water deprivation	Copine
Cg2g007840	35.37	41.87	32.04	15.92	14.58	15.76	2905	3273	2664	1205	1112	1286	0.406	-1.3	7.95385e-25	2.81651e-23	down	chr2	6971601	6974129	+	Cg2g007840.1	--	K10260 F-box and WD-40 domain protein 7 | (RefSeq) WD40 repeat-like protein (A)	PREDICTED: F-box/WD-40 repeat-containing protein At5g21040 [Citrus sinensis]	RecName: Full=F-box/WD-40 repeat-containing protein At5g21040;	SubName: Full=Uncharacterized protein {ECO:0000313|EMBL:KDO47660.1};	Cdc4 and related F-box and WD-40 proteins	GO:0016036,cellular response to phosphate starvation	WD domain, G-beta repeat
Cg2g007950	0.07	0.31	0.55	3.11	4.2	3.26	2	8	15	77	105	87	10.814	3.435	5.93721e-10	5.92448e-09	up	chr2	7060477	7062818	-	Cg2g007950.1	--	K16297 serine carboxypeptidase-like clade II [EC:3.4.16.-] | (RefSeq) putative serine carboxypeptidase-like 23 (A)	hypothetical protein CISIN_1g011108mg [Citrus sinensis]	RecName: Full=Serine carboxypeptidase-like 27; EC=3.4.16.-; Flags: Precursor;	RecName: Full=Carboxypeptidase {ECO:0000256|RuleBase:RU361156}; EC=3.4.16.- {ECO:0000256|RuleBase:RU361156};	Serine carboxypeptidases (lysosomal cathepsin A)	GO:0005576,extracellular region; GO:0005773,vacuole; GO:0004185,serine-type carboxypeptidase activity; GO:0051603,proteolysis involved in cellular protein catabolic process	--
Cg2g007960	1.39	0.53	4.26	14.6	21.06	16.74	77	28	238	743	1080	919	8.104	3.019	0.000160988	0.000707577	up	chr2	7111680	7114495	-	Cg2g007960.1	--	K16297 serine carboxypeptidase-like clade II [EC:3.4.16.-] | (RefSeq) putative serine carboxypeptidase-like 23 (A)	hypothetical protein CISIN_1g011108mg [Citrus sinensis]	RecName: Full=Serine carboxypeptidase-like 40; EC=3.4.16.-; Flags: Precursor;	RecName: Full=Carboxypeptidase {ECO:0000256|RuleBase:RU361156}; EC=3.4.16.- {ECO:0000256|RuleBase:RU361156};	Serine carboxypeptidases (lysosomal cathepsin A)	GO:0005576,extracellular region; GO:0004185,serine-type carboxypeptidase activity; GO:0051603,proteolysis involved in cellular protein catabolic process	Serine carboxypeptidase
Cg2g008050	0.74	0.94	1.35	2.86	1.59	2.76	28	34	52	100	56	104	2.279	1.188	0.00344381	0.0109106	up	chr2	7170215	7171289	-	Cg2g008050.1	--	--	PREDICTED: protein E6-like [Citrus sinensis]	RecName: Full=Protein E6;	SubName: Full=Uncharacterized protein {ECO:0000313|EMBL:ESR59933.1};	--	GO:0005618,cell wall; GO:0005576,extracellular region; GO:0090378,seed trichome elongation	--
Cg2g008060	7.37	6.44	12.2	36.75	30.54	31.62	634	527	1062	2911	2438	2701	3.638	1.863	1.32546e-16	2.64128e-15	up	chr2	7178290	7182135	-	Cg2g008060.1	--	K14491 two-component response regulator ARR-B family | (RefSeq) LOC109782971; two-component response regulator ARR12-like (A)	PREDICTED: transcription activator GLK1-like [Citrus sinensis]	RecName: Full=Probable transcription factor GLK2; AltName: Full=Golden2-like protein 2; Short=OsGLK2;	SubName: Full=Uncharacterized protein {ECO:0000313|EMBL:KDO49590.1};	--	GO:0005634,nucleus; GO:0003677,DNA binding; GO:0006355,regulation of transcription, DNA-templated; GO:0006351,transcription, DNA-templated	Myb-like DNA-binding domain
Cg2g008230	1.99	3.17	1.52	0	0	0	31	47	24	0	0	0	0.005	-7.537	2.9136e-08	2.38447e-07	down	chr2	7394555	7395868	-	Cg2g008230.1	--	K16040 trans-resveratrol di-O-methyltransferase [EC:2.1.1.240] | (RefSeq) trans-resveratrol di-O-methyltransferase-like (A)	PREDICTED: trans-resveratrol di-O-methyltransferase-like [Citrus sinensis]	--	SubName: Full=Uncharacterized protein {ECO:0000313|EMBL:KDO79553.1}; Flags: Fragment;	Nucleolar RNA-associated protein (NRAP)	--	Nrap protein domain 6
Cg2g008390	0.03	0	0	0.97	1.73	2.02	2	0	0	52	93	116	129.802	7.02	4.98491e-10	5.0294e-09	up	chr2	7553493	7616226	-	Cg2g008390.1	--	K05387 glutamate receptor, ionotropic, plant | (RefSeq) glutamate receptor 2.8-like (A)	hypothetical protein CICLE_v10016332mg [Citrus clementina]	RecName: Full=Glutamate receptor 2.6; AltName: Full=Ligand-gated ion channel 2.6; Flags: Precursor;	SubName: Full=Uncharacterized protein {ECO:0000313|EMBL:ESR59991.1};	Glutamate-gated kainate-type ion channel receptor subunit GluR5 and related subunits	GO:0016021,integral component of membrane; GO:0005622,intracellular; GO:0005886,plasma membrane; GO:0005262,calcium channel activity; GO:0008066,glutamate receptor activity; GO:0004970,ionotropic glutamate receptor activity; GO:0006816,calcium ion transport; GO:0019722,calcium-mediated signaling; GO:0071230,cellular response to amino acid stimulus	--
Cg2g008790	0.12	0.35	0.42	0	0	0	4	11	14	0	0	0	0.019	-5.712	0.000977432	0.00358553	down	chr2	7985390	7986619	-	Cg2g008790.1	--	--	hypothetical protein CISIN_1g045146mg, partial [Citrus sinensis]	RecName: Full=Putative FBD-associated F-box protein At5g50270;	SubName: Full=Uncharacterized protein {ECO:0000313|EMBL:KDO63384.1}; Flags: Fragment;	--	--	FBD
Cg2g008860	0.14	0.08	0.07	1.36	1.39	0.79	4	2	2	35	36	22	11.665	3.544	5.74563e-06	3.30609e-05	up	chr2	8077828	8080032	+	Cg2g008860.1	--	K00430 peroxidase [EC:1.11.1.7] | (RefSeq) peroxidase P7-like (A)	PREDICTED: peroxidase P7-like [Citrus sinensis]	RecName: Full=Peroxidase 52; Short=Atperox P52; EC=1.11.1.7; AltName: Full=ATP49; Flags: Precursor;	SubName: Full=Uncharacterized protein {ECO:0000313|EMBL:GAY54295.1};	--	GO:0048046,apoplast; GO:0005618,cell wall; GO:0005829,cytosol; GO:0005794,Golgi apparatus; GO:0020037,heme binding; GO:0046872,metal ion binding; GO:0004601,peroxidase activity; GO:0042744,hydrogen peroxide catabolic process; GO:0009809,lignin biosynthetic process; GO:1901430,positive regulation of syringal lignin biosynthetic process; GO:0006979,response to oxidative stress; GO:0010089,xylem dev…	Peroxidase
Cg2g008910	425.24	361.89	361.98	135.57	117.59	157.85	11061	8959	9532	3249	2840	4080	0.343	-1.545	1.13621e-26	4.48365e-25	down	chr2	8108905	8109971	+	Cg2g008910.1	--	--	hypothetical protein CUMW_155650 [Citrus unshiu]	--	SubName: Full=Uncharacterized protein {ECO:0000313|EMBL:GAY54301.1};	--	--	--
Cg2g008920	440.99	372.38	434	218.66	166.11	223.42	10319	8293	10281	4714	3609	5195	0.467	-1.099	8.49856e-14	1.28325e-12	down	chr2	8111764	8112534	+	Cg2g008920.1	--	--	--	--	--	--	--	XYPPX repeat (two copies)
Cg2g009030	2.01	1.57	2.12	5.61	7.05	6.97	142	106	152	366	463	490	3.297	1.721	1.73625e-16	3.43021e-15	up	chr2	8154505	8156509	-	Cg2g009030.1	--	K04733 interleukin-1 receptor-associated kinase 4 [EC:2.7.11.1] | (RefSeq) G-type lectin S-receptor-like serine/threonine-protein kinase SD2-5 (A)	PREDICTED: BRASSINOSTEROID INSENSITIVE 1-associated receptor kinase 1-like [Citrus sinensis]	RecName: Full=G-type lectin S-receptor-like serine/threonine-protein kinase SD2-5; EC=2.7.11.1; AltName: Full=S-domain-2 (SD2) receptor kinase 5; Short=SD2-5; Flags: Precursor;	SubName: Full=Uncharacterized protein {ECO:0000313|EMBL:GAY54307.1};	--	GO:0016021,integral component of membrane; GO:0005886,plasma membrane; GO:0005524,ATP binding; GO:0005516,calmodulin binding; GO:0030246,carbohydrate binding; GO:0004672,protein kinase activity; GO:0004674,protein serine/threonine kinase activity; GO:0031625,ubiquitin protein ligase binding; GO:0046777,protein autophosphorylation	Protein kinase domain
Cg2g009070	8.42	16.45	6.79	3.82	2.31	1.52	306	569	250	128	78	55	0.232	-2.109	1.02881e-07	7.82936e-07	down	chr2	8177558	8179409	-	Cg2g009070.1	--	K11982 E3 ubiquitin-protein ligase RNF115/126 [EC:2.3.2.27] | (RefSeq) E3 ubiquitin-protein ligase RNF115-like (A)	PREDICTED: E3 ubiquitin-protein ligase RNF115-like isoform X2 [Citrus sinensis]	RecName: Full=RING-H2 finger protein ATL32; EC=2.3.2.27 {ECO:0000305}; AltName: Full=RING-type E3 ubiquitin transferase ATL32 {ECO:0000305}; Flags: Precursor;	SubName: Full=Uncharacterized protein {ECO:0000313|EMBL:GAY54314.1};	FOG: Predicted E3 ubiquitin ligase	GO:0016021,integral component of membrane; GO:0046872,metal ion binding; GO:0061630,ubiquitin protein ligase activity; GO:0043161,proteasome-mediated ubiquitin-dependent protein catabolic process	--
Cg2g009330	17.74	21.38	17.15	3.49	5.08	5.04	1736	1991	1699	315	462	490	0.233	-2.104	1.26186e-31	6.4568e-30	down	chr2	8333977	8338944	-	Cg2g009330.1	--	--	hypothetical protein CICLE_v10016580mg [Citrus clementina]	--	SubName: Full=Uncharacterized protein {ECO:0000313|EMBL:ESR60109.1};	OTU (ovarian tumor)-like cysteine protease	--	--
Cg2g009380	33.11	31.34	27.12	12.07	12.19	15.17	2911	2622	2414	978	995	1325	0.413	-1.275	3.71903e-18	8.25822e-17	down	chr2	8368793	8372870	-	Cg2g009380.1	--	K22733 magnesium transporter | (RefSeq) hypothetical protein (A)	hypothetical protein CICLE_v10015243mg [Citrus clementina]	RecName: Full=Probable magnesium transporter NIPA8;	RecName: Full=Probable magnesium transporter {ECO:0000256|RuleBase:RU363078};	Uncharacterized conserved protein	GO:0005769,early endosome; GO:0016021,integral component of membrane; GO:0016020,membrane; GO:0005886,plasma membrane; GO:0015095,magnesium ion transmembrane transporter activity; GO:0015693,magnesium ion transport	--
Cg2g009410	11.65	3.8	7.93	2.73	4.41	1.27	74	23	51	16	26	8	0.341	-1.552	0.0144677	0.0378105	down	chr2	8429091	8429341	-	Cg2g009410.1	--	--	--	--	--	--	--	--
Cg2g009440	1.63	1.69	2.35	0.48	0.66	0.74	106	105	155	29	40	48	0.32	-1.646	9.21145e-07	6.04043e-06	down	chr2	8443251	8446075	+	Cg2g009440.1	--	K04681 retinoblastoma-like protein 1 | (RefSeq) retinoblastoma-related protein-like (A)	PREDICTED: retinoblastoma-related protein-like isoform X2 [Citrus sinensis]	RecName: Full=Retinoblastoma-related protein;	SubName: Full=Uncharacterized protein {ECO:0000313|EMBL:ESR60123.1};	Rb (Retinoblastoma tumor suppressor)-related protein	GO:0005634,nucleus; GO:0007049,cell cycle; GO:0051726,regulation of cell cycle; GO:0006357,regulation of transcription by RNA polymerase II; GO:0006351,transcription, DNA-templated	Retinoblastoma-associated protein A domain
Cg2g009470	8.36	8.34	9.74	19.44	20.39	17.2	440	418	519	943	997	900	2.066	1.047	3.018e-14	4.79215e-13	up	chr2	8465089	8467896	-	Cg2g009470.1	--	K07766 diphosphoinositol-polyphosphate diphosphatase [EC:3.6.1.52] | (RefSeq) nudix hydrolase 12, mitochondrial (A)	PREDICTED: nudix hydrolase 12, mitochondrial [Citrus sinensis]	RecName: Full=Nudix hydrolase 12, mitochondrial; Short=AtNUDT12; EC=3.6.1.-; Flags: Precursor;	SubName: Full=Uncharacterized protein {ECO:0000313|EMBL:GAY61585.1};	Diadenosine and diphosphoinositol polyphosphate phosphohydrolase	GO:0005737,cytoplasm; GO:0005739,mitochondrion; GO:0005634,nucleus; GO:0016818,hydrolase activity, acting on acid anhydrides, in phosphorus-containing anhydrides; GO:0046872,metal ion binding	NUDIX domain
Cg2g009510	4.84	5.61	6.02	1.87	2.42	3.39	398	439	501	142	185	277	0.449	-1.154	2.57792e-06	1.57485e-05	down	chr2	8491067	8494316	-	Cg2g009510.2	--	K10569 endonuclease VIII-like 3 | (RefSeq) GRF zinc finger / Zinc knuckle protein (A)	hypothetical protein CUMW_266360 [Citrus unshiu]	RecName: Full=DNA topoisomerase 3-alpha; EC=5.99.1.2;	SubName: Full=Uncharacterized protein {ECO:0000313|EMBL:GAY68721.1};	--	GO:0005694,chromosome; GO:0005634,nucleus; GO:0003677,DNA binding; GO:0003916,DNA topoisomerase activity; GO:0003917,DNA topoisomerase type I activity; GO:0008270,zinc ion binding; GO:0007059,chromosome segregation; GO:0006281,DNA repair; GO:0006265,DNA topological change; GO:0051321,meiotic cell cycle; GO:0000278,mitotic cell cycle; GO:0000712,resolution of meiotic recombination intermediates	GRF zinc finger
Cg2g009540	1.39	1.68	1.93	0.69	0.36	0.68	74	85	104	34	18	36	0.334	-1.582	4.15694e-05	0.000205963	down	chr2	8521012	8522619	+	Cg2g009540.1	--	K00660 chalcone synthase [EC:2.3.1.74] | (RefSeq) hypothetical protein (A)	chalcone synthase [Citrus sinensis]	RecName: Full=Chalcone synthase 2; EC=2.3.1.74; AltName: Full=Naringenin-chalcone synthase 2;	SubName: Full=Chalcone synthase {ECO:0000313|EMBL:AKR05583.1};	--	GO:0016210,naringenin-chalcone synthase activity; GO:0009813,flavonoid biosynthetic process	Chalcone and stilbene synthases, N-terminal domain
Cg2g009570	2.52	2.59	2.47	0.98	0.95	0.96	132	129	131	47	46	50	0.364	-1.456	3.06631e-08	2.49584e-07	down	chr2	8568753	8570841	+	Cg2g009570.1	--	--	PREDICTED: UPF0496 protein At3g19330-like isoform X2 [Citrus sinensis]	RecName: Full=UPF0496 protein At3g19330;	SubName: Full=Uncharacterized protein {ECO:0000313|EMBL:ESR60150.1};	--	GO:0016021,integral component of membrane; GO:0005886,plasma membrane	Protein of unknown function (DUF677)
Cg2g009840	0.14	0.13	0.2	3.12	1.56	2.01	12	11	17	247	124	171	13.571	3.762	5.88147e-20	1.51442e-18	up	chr2	8852359	8857467	+	Cg2g009840.1	--	K03696 ATP-dependent Clp protease ATP-binding subunit ClpC | (RefSeq) hypothetical protein (A)	hypothetical protein CICLE_v10017868mg [Citrus clementina]	RecName: Full=ATP-dependent Clp protease ATP-binding subunit ClpA homolog;	SubName: Full=Uncharacterized protein {ECO:0000313|EMBL:ESR60191.1};	Chaperone HSP104 and related ATP-dependent Clp proteases	GO:0009507,chloroplast; GO:0005524,ATP binding; GO:0019538,protein metabolic process	AAA domain (Cdc48 subfamily)
Cg2g009970	12.09	9.76	12.94	4.65	3.82	4.66	691	531	749	245	203	265	0.362	-1.467	1.18472e-15	2.2049e-14	down	chr2	8950064	8951683	-	Cg2g009970.1	--	K08237 hydroquinone glucosyltransferase [EC:2.4.1.218] | (RefSeq) hydroquinone glucosyltransferase-like (A)	PREDICTED: hydroquinone glucosyltransferase-like [Citrus sinensis]	RecName: Full=Hydroquinone glucosyltransferase; EC=2.4.1.218; AltName: Full=Arbutin synthase;	RecName: Full=Glycosyltransferase {ECO:0000256|RuleBase:RU362057}; EC=2.4.1.- {ECO:0000256|RuleBase:RU362057};	UDP-glucuronosyl and UDP-glucosyl transferase	GO:0050505,hydroquinone glucosyltransferase activity; GO:0008152,metabolic process	UDP-glucoronosyl and UDP-glucosyl transferase
Cg2g009980	37.14	48.52	38.21	9.73	15.52	17.05	1848	2298	1925	446	717	843	0.329	-1.605	1.16233e-13	1.73285e-12	down	chr2	8959819	8961356	+	Cg2g009980.1	--	K03868 RING-box protein 1 [EC:2.3.2.32] | (RefSeq) uncharacterized LOC100792815 (A)	hypothetical protein CICLE_v10016142mg [Citrus clementina]	RecName: Full=GEM-like protein 5;	SubName: Full=Uncharacterized protein {ECO:0000313|EMBL:GAY66987.1};	--	GO:0009793,embryo development ending in seed dormancy; GO:0098755,maintenance of seed dormancy by absisic acid; GO:0010029,regulation of seed germination; GO:0009845,seed germination	GRAM domain
Cg2g010010	2.76	3.28	2.22	0	0	0	38	43	31	0	0	0	0.005	-7.669	6.72589e-09	5.95684e-08	down	chr2	9027977	9029134	+	Cg2g010010.1	--	--	PREDICTED: uncharacterized protein LOC102624758 [Citrus sinensis]	--	SubName: Full=Uncharacterized protein {ECO:0000313|EMBL:GAY69658.1}; Flags: Fragment;	--	--	--
Cg2g010020	54.01	44.63	51.99	4.17	6.13	5.22	6685	5257	6515	476	704	642	0.099	-3.34	8.25927e-92	3.1178e-89	down	chr2	9035753	9039366	+	Cg2g010020.2	--	K12135 zinc finger protein CONSTANS | (RefSeq) zinc finger protein CONSTANS isoform X2 (A)	hypothetical protein CISIN_1g016775mg [Citrus sinensis]	RecName: Full=Zinc finger protein CONSTANS-LIKE 14;	SubName: Full=Uncharacterized protein {ECO:0000313|EMBL:KDO46456.1};	--	GO:0005634,nucleus; GO:0003700,DNA-binding transcription factor activity; GO:0008270,zinc ion binding; GO:0006355,regulation of transcription, DNA-templated	CCT motif
Cg2g010030	6.48	5.3	3.81	13.09	14.74	13.31	311	242	185	579	657	635	2.529	1.338	4.54834e-10	4.60986e-09	up	chr2	9052880	9055983	+	Cg2g010030.1	--	--	hypothetical protein CUMW_227280 [Citrus unshiu]	--	SubName: Full=Uncharacterized protein {ECO:0000313|EMBL:GAY63642.1};	--	--	--
Cg2g010070	3.84	5.13	5.94	26.28	25.32	35.69	441	561	690	2780	2699	4072	5.628	2.493	1.16935e-36	7.69582e-35	up	chr2	9103226	9121699	+	Cg2g010070.2	--	K10870 RAD51-like protein 2 | (RefSeq) DNA repair protein RAD51 homolog 3-like (A)	hypothetical protein CUMW_227250 [Citrus unshiu]	RecName: Full=Acyltransferase-like protein At3g26840, chloroplastic; EC=2.3.1.-; Flags: Precursor;	SubName: Full=Uncharacterized protein {ECO:0000313|EMBL:GAY63637.1};	--	GO:0009507,chloroplast; GO:0010287,plastoglobule; GO:0004144,diacylglycerol O-acyltransferase activity; GO:0033306,phytol metabolic process; GO:0019432,triglyceride biosynthetic process	Serine aminopeptidase, S33
Cg2g010110	3.56	4.57	4.35	1.49	1.62	1.65	265	324	328	102	112	122	0.366	-1.45	4.13287e-13	5.85183e-12	down	chr2	9154960	9160330	+	Cg2g010110.1	--	K10870 RAD51-like protein 2 | (RefSeq) DNA repair protein RAD51 homolog 3-like (A)	hypothetical protein CISIN_1g005300mg [Citrus sinensis]	RecName: Full=Acyltransferase-like protein At3g26840, chloroplastic; EC=2.3.1.-; Flags: Precursor;	SubName: Full=Uncharacterized protein {ECO:0000313|EMBL:KDO46471.1};	--	GO:0009507,chloroplast; GO:0010287,plastoglobule; GO:0004144,diacylglycerol O-acyltransferase activity; GO:0033306,phytol metabolic process; GO:0019432,triglyceride biosynthetic process	alpha/beta hydrolase fold
Cg2g010130	0	0.58	0	4.42	15.56	3.54	0	3	0	22	78	19	39.788	5.314	8.75622e-06	4.87711e-05	up	chr2	9182321	9182612	+	Cg2g010130.1	--	--	--	--	--	--	--	--
Cg2g010310	447.66	459.53	358.7	52.3	88.98	93.5	25026	24450	20301	2694	4619	5194	0.178	-2.488	1.73155e-31	8.79267e-30	down	chr2	9417117	9418700	-	Cg2g010310.1	--	--	hypothetical protein CISIN_1g025990mg [Citrus sinensis]	RecName: Full=NAC domain-containing protein 41 {ECO:0000303|PubMed:15029955}; Short=ANAC041 {ECO:0000303|PubMed:15029955};	SubName: Full=Uncharacterized protein {ECO:0000313|EMBL:KDO63854.1};	--	GO:0005634,nucleus; GO:0003677,DNA binding; GO:0003700,DNA-binding transcription factor activity; GO:0006351,transcription, DNA-templated	--
Cg2g010490	15.32	20.88	11.03	5.34	5.99	6.6	719	933	524	231	261	308	0.365	-1.453	1.26476e-09	1.21246e-08	down	chr2	9677431	9681767	+	Cg2g010490.1	--	--	hypothetical protein CUMW_246340 [Citrus unshiu]	RecName: Full=Membrane-anchored ubiquitin-fold protein 4; Short=AtMUB4; Short=Membrane-anchored ub-fold protein 4; Flags: Precursor;	SubName: Full=Uncharacterized protein {ECO:0000313|EMBL:GAY66134.1};	--	GO:0005886,plasma membrane	Ubiquitin-2 like Rad60 SUMO-like
Cg2g010800	5.82	7.87	7.18	4.33	2.67	3.69	108	139	135	74	46	68	0.491	-1.026	0.000585503	0.0022588	down	chr2	10069764	10070289	-	Cg2g010800.1	--	--	PREDICTED: uncharacterized protein LOC102613424 [Citrus sinensis]	--	SubName: Full=Uncharacterized protein {ECO:0000313|EMBL:KDO63905.1};	--	GO:0016021,integral component of membrane	--
Cg2g011090	72.73	67.76	52.4	28.23	32.72	29.34	7796	6912	5686	2788	3256	3125	0.449	-1.157	3.49185e-15	6.19339e-14	down	chr2	10317661	10321568	+	Cg2g011090.2	--	K05016 chloride channel 7 | (RefSeq) hypothetical protein (A)	hypothetical protein CICLE_v10014341mg [Citrus clementina]	RecName: Full=Chloride channel protein CLC-a; Short=AtCLC-a; AltName: Full=CBS domain-containing protein CBSCLC5;	RecName: Full=Chloride channel protein {ECO:0000256|RuleBase:RU361221};	Cl- channel CLC-7 and related proteins (CLC superfamily)	GO:0034707,chloride channel complex; GO:0005622,intracellular; GO:0009705,plant-type vacuole membrane; GO:0015112,nitrate transmembrane transporter activity; GO:0009671,nitrate:proton symporter activity; GO:0005247,voltage-gated chloride channel activity; GO:1902476,chloride transmembrane transport; GO:0006821,chloride transport; GO:0015706,nitrate transport; GO:0034765,regulation of ion transmem…	Voltage gated chloride channel
Cg2g011120	4.81	3.95	6.05	47.07	48	51.36	526	411	669	4740	4871	5578	9.468	3.243	3.34885e-88	1.17545e-85	up	chr2	10327448	10330544	-	Cg2g011120.1	--	K13466 EIX receptor 1/2 | (RefSeq) Eix2; EIX receptor 2 (A)	PREDICTED: LRR receptor-like serine/threonine-protein kinase FLS2 [Citrus sinensis]	RecName: Full=Receptor-like protein EIX2 {ECO:0000305}; AltName: Full=EIX receptor 2 {ECO:0000312|EMBL:AAR28378.1}; Flags: Precursor;	SubName: Full=Uncharacterized protein {ECO:0000313|EMBL:ESR60328.1};	FOG: Leucine rich repeat	GO:0016021,integral component of membrane; GO:0005886,plasma membrane; GO:0050832,defense response to fungus	Leucine rich repeat
Cg2g011190	3.25	2.25	4.92	9.47	11.79	11.64	346	228	530	928	1164	1230	3.02	1.595	1.26963e-09	1.21655e-08	up	chr2	10444535	10447548	+	Cg2g011190.1	--	K13466 EIX receptor 1/2 | (RefSeq) Eix2; EIX receptor 2 (A)	PREDICTED: leucine-rich repeat receptor protein kinase EMS1-like [Citrus sinensis]	RecName: Full=Receptor-like protein EIX2 {ECO:0000305}; AltName: Full=EIX receptor 2 {ECO:0000312|EMBL:AAR28378.1}; Flags: Precursor;	SubName: Full=Uncharacterized protein {ECO:0000313|EMBL:GAY66552.1};	FOG: Leucine rich repeat	GO:0016021,integral component of membrane; GO:0005886,plasma membrane; GO:0050832,defense response to fungus	Leucine rich repeat
Cg2g011330	1.68	2.18	1.74	4.75	3.96	3.81	93	115	98	243	204	210	2.145	1.101	7.65831e-07	5.0836e-06	up	chr2	10532419	10533991	-	Cg2g011330.1	--	K15032 mTERF domain-containing protein, mitochondrial | (RefSeq) uncharacterized protein LOC102622219 (A)	hypothetical protein CUMW_242100 [Citrus unshiu]	RecName: Full=Transcription termination factor MTERF6, chloroplastic/mitochondrial {ECO:0000305}; AltName: Full=Mitochondrial transcription termination factor 6 {ECO:0000303|PubMed:23087700}; AltName: Full=Protein PIGMENT DEFECTIVE 191 {ECO:0000305}; Flags: Precursor;	SubName: Full=Uncharacterized protein {ECO:0000313|EMBL:GAY65558.1};	Mitochondrial transcription termination factor, mTERF	GO:0009507,chloroplast; GO:0005739,mitochondrion; GO:0003690,double-stranded DNA binding; GO:0003723,RNA binding; GO:0006353,DNA-templated transcription, termination; GO:0006355,regulation of transcription, DNA-templated; GO:0008033,tRNA processing	mTERF
Cg2g011340	2.11	2.21	2.7	5.22	4.29	5.63	210	209	271	478	396	556	2.07	1.049	3.03823e-08	2.476e-07	up	chr2	10536120	10539145	-	Cg2g011340.1	--	K15032 mTERF domain-containing protein, mitochondrial | (RefSeq) hypothetical protein (A)	hypothetical protein CICLE_v10015501mg [Citrus clementina]	RecName: Full=Transcription termination factor MTERF6, chloroplastic/mitochondrial {ECO:0000305}; AltName: Full=Mitochondrial transcription termination factor 6 {ECO:0000303|PubMed:23087700}; AltName: Full=Protein PIGMENT DEFECTIVE 191 {ECO:0000305}; Flags: Precursor;	SubName: Full=Uncharacterized protein {ECO:0000313|EMBL:ESR60355.1};	Mitochondrial transcription termination factor, mTERF	GO:0009507,chloroplast; GO:0005739,mitochondrion; GO:0003690,double-stranded DNA binding; GO:0003723,RNA binding; GO:0006353,DNA-templated transcription, termination; GO:0006355,regulation of transcription, DNA-templated; GO:0008033,tRNA processing	mTERF
Cg2g011510	2.16	6.94	1.36	0.39	0.54	0.43	91	279	58	15	21	18	0.125	-3.001	3.63653e-07	2.52889e-06	down	chr2	10819144	10820339	+	Cg2g011510.1	--	--	hypothetical protein CUMW_256550 [Citrus unshiu]	--	SubName: Full=Uncharacterized protein {ECO:0000313|EMBL:GAY67447.1};	--	--	--
Cg2g011810	29.89	41.5	25.11	15.17	14.97	15.95	1901	2512	1617	889	884	1008	0.459	-1.124	6.36182e-10	6.33869e-09	down	chr2	11391145	11395901	+	Cg2g011810.1	--	K00967 ethanolamine-phosphate cytidylyltransferase [EC:2.7.7.14] | (RefSeq) hypothetical protein (A)	hypothetical protein CICLE_v10011809mg [Citrus clementina]	RecName: Full=Ethanolamine-phosphate cytidylyltransferase; EC=2.7.7.14; AltName: Full=CTP:phosphoethanolamine cytidylyltransferase; AltName: Full=Phosphorylethanolamine cytidylyltransferase 1;	SubName: Full=Uncharacterized protein {ECO:0000313|EMBL:ESR41758.1};	Choline phosphate cytidylyltransferase/Predicted CDP-ethanolamine synthase	GO:0031307,integral component of mitochondrial outer membrane; GO:0005739,mitochondrion; GO:0004306,ethanolamine-phosphate cytidylyltransferase activity; GO:0006646,phosphatidylethanolamine biosynthetic process	Cytidylyltransferase-like
Cg2g012070	0.07	0.1	0	0.45	0.2	0.3	4	5	0	22	10	16	5.284	2.402	0.019332	0.0482685	up	chr2	11750564	11752335	+	Cg2g012070.1	--	K03363 cell division cycle 20, cofactor of APC complex | (RefSeq) hypothetical protein (A)	hypothetical protein CUMW_210650 [Citrus unshiu]	RecName: Full=Cell division cycle 20.1, cofactor of APC complex; Short=AtCDC20.1;	SubName: Full=Uncharacterized protein {ECO:0000313|EMBL:GAY61528.1};	Anaphase promoting complex, Cdc20, Cdh1, and Ama1 subunits	GO:0033597,mitotic checkpoint complex; GO:0005634,nucleus; GO:0010997,anaphase-promoting complex binding; GO:0019900,kinase binding; GO:0097027,ubiquitin-protein transferase activator activity; GO:0007049,cell cycle; GO:0051301,cell division; GO:1904668,positive regulation of ubiquitin protein ligase activity; GO:0016567,protein ubiquitination	WD domain, G-beta repeat
Cg2g012120	1.68	1.76	2.02	4.49	5.01	4.75	110	110	134	271	305	309	2.5	1.322	6.0592e-12	7.59564e-11	up	chr2	11879105	11880960	-	Cg2g012120.1	--	K13496 UDP-glucosyl transferase 73C [EC:2.4.1.-] | (RefSeq) hypothetical protein (A)	hypothetical protein CUMW_268860 [Citrus unshiu]	RecName: Full=UDP-glycosyltransferase 73C3; EC=2.4.1.-;	SubName: Full=Uncharacterized protein {ECO:0000313|EMBL:GAY69034.1};	UDP-glucuronosyl and UDP-glucosyl transferase	GO:0043231,intracellular membrane-bounded organelle; GO:0080043,quercetin 3-O-glucosyltransferase activity; GO:0080044,quercetin 7-O-glucosyltransferase activity; GO:0008152,metabolic process	UDP-glucoronosyl and UDP-glucosyl transferase
Cg2g012180	49.24	5.58	42.77	185.56	207.48	234.37	1955	211	1719	6788	7649	9247	6.12	2.614	0.00163328	0.00563189	up	chr2	12062127	12063997	-	Cg2g012180.1	--	K04733 interleukin-1 receptor-associated kinase 4 [EC:2.7.11.1] | (RefSeq) LEAF RUST 10 DISEASE-RESISTANCE LOCUS RECEPTOR-LIKE PROTEIN KINASE-like 2.4 (A)	hypothetical protein CICLE_v10012590mg [Citrus clementina]	RecName: Full=Thaumatin-like protein 1a; AltName: Full=Mdtl1; AltName: Full=Pathogenesis-related protein 5a; Short=PR-5a; AltName: Allergen=Mal d 2; Flags: Precursor;	SubName: Full=Uncharacterized protein {ECO:0000313|EMBL:ESR41722.1};	--	GO:0005576,extracellular region	--
Cg2g012480	0.06	0.2	0.09	1.1	0.38	0.35	4	12	6	64	22	22	4.914	2.297	0.00211937	0.00707174	up	chr2	12984607	12988340	-	Cg2g012480.1	--	K01728 pectate lyase [EC:4.2.2.2] | (RefSeq) hypothetical protein (A)	hypothetical protein CUMW_227010 [Citrus unshiu]	RecName: Full=Probable pectate lyase 12; EC=4.2.2.2; Flags: Precursor;	SubName: Full=Uncharacterized protein {ECO:0000313|EMBL:GAY63610.1};	--	GO:0031225,anchored component of membrane; GO:0046872,metal ion binding; GO:0030570,pectate lyase activity; GO:0045490,pectin catabolic process	--
Cg2g012680	1.74	1.67	2.71	5.54	6.3	6.16	112	102	176	328	376	393	2.819	1.495	3.44662e-10	3.54532e-09	up	chr2	13839401	13843987	-	Cg2g012680.2	--	--	hypothetical protein CISIN_1g026845mg [Citrus sinensis]	--	SubName: Full=Uncharacterized protein {ECO:0000313|EMBL:KDO52078.1};	--	GO:0016021,integral component of membrane; GO:0003676,nucleic acid binding	--
Cg2g012770	21.8	23.31	28.45	59.91	69.52	65.12	1482	1508	1958	3752	4388	4399	2.537	1.343	1.69729e-23	5.61672e-22	up	chr2	13915241	13919134	-	Cg2g012770.2	--	K12386 cystinosin | (RefSeq) cystinosin homolog (A)	hypothetical protein CUMW_281420, partial [Citrus unshiu]	RecName: Full=Cystinosin homolog;	SubName: Full=Uncharacterized protein {ECO:0000313|EMBL:GAY32765.1}; Flags: Fragment;	Cystine transporter Cystinosin	GO:0016021,integral component of membrane; GO:0005765,lysosomal membrane; GO:0005774,vacuolar membrane; GO:0015184,L-cystine transmembrane transporter activity; GO:0015811,L-cystine transport	--
Cg2g012950	0.16	0.43	0.39	0	0	0	8	21	20	0	0	0	0.011	-6.472	2.44273e-05	0.000126186	down	chr2	14385611	14390564	-	Cg2g012950.1	--	K23048 RING finger protein unkempt | (RefSeq) zinc finger CCCH domain-containing protein 43-like isoform X1 (A)	hypothetical protein CISIN_1g014215mg [Citrus sinensis]	RecName: Full=Zinc finger CCCH domain-containing protein 37; Short=AtC3H37; AltName: Full=ENHANCER OF AG-4 protein 1;	SubName: Full=Uncharacterized protein {ECO:0000313|EMBL:KDO45673.1};	CCCH-type Zn-finger protein	GO:0005829,cytosol; GO:0016607,nuclear speck; GO:0005634,nucleus; GO:0003677,DNA binding; GO:0046872,metal ion binding; GO:0003730,mRNA 3'-UTR binding; GO:0003723,RNA binding; GO:0061158,3'-UTR-mediated mRNA destabilization; GO:0001709,cell fate determination; GO:0009908,flower development; GO:0006397,mRNA processing	Zinc finger C-x8-C-x5-C-x3-H type (and similar)
Cg2g012960	0.61	0.32	0.7	0	0	0	12	6	14	0	0	0	0.017	-5.852	0.00040441	0.00161401	down	chr2	14392359	14393008	-	Cg2g012960.1	--	K03006 DNA-directed RNA polymerase II subunit RPB1 [EC:2.7.7.6] | (RefSeq) early nodulin-like protein 2 (A)	hypothetical protein CICLE_v10017887mg [Citrus clementina]	RecName: Full=Early nodulin-like protein 1; AltName: Full=Phytocyanin-like protein; Flags: Precursor;	SubName: Full=Uncharacterized protein {ECO:0000313|EMBL:GAY65225.1};	--	GO:0031225,anchored component of membrane; GO:0046658,anchored component of plasma membrane; GO:0005886,plasma membrane; GO:0009506,plasmodesma; GO:0009055,electron transfer activity	--
Cg2g013050	0.23	0.52	0.17	3.15	2.17	2.87	12	26	9	153	106	150	8.644	3.112	1.32468e-12	1.79316e-11	up	chr2	14605753	14607707	+	Cg2g013050.1	--	K01728 pectate lyase [EC:4.2.2.2] | (RefSeq) hypothetical protein (A)	hypothetical protein CISIN_1g015623mg [Citrus sinensis]	RecName: Full=Probable pectate lyase P18; EC=4.2.2.2; AltName: Full=Style development-specific protein 9612; Flags: Precursor;	RecName: Full=Pectate lyase {ECO:0000256|RuleBase:RU361123}; EC=4.2.2.2 {ECO:0000256|RuleBase:RU361123};	--	GO:0005576,extracellular region; GO:0046872,metal ion binding; GO:0030570,pectate lyase activity; GO:0045490,pectin catabolic process	Pectate lyase
Cg2g013140	14.51	17.82	16.44	6.61	6.27	4.81	2571	3006	2949	1079	1032	847	0.348	-1.525	5.10073e-26	1.94753e-24	down	chr2	14702061	14705954	+	Cg2g013140.2	--	K00815 tyrosine aminotransferase [EC:2.6.1.5] | (RefSeq) hypothetical protein (A)	hypothetical protein CUMW_241360 [Citrus unshiu]	RecName: Full=Probable aminotransferase TAT2; EC=2.6.1.-; AltName: Full=Tyrosine aminotransferase 2;	SubName: Full=Uncharacterized protein {ECO:0000313|EMBL:GAY65475.1};	Tyrosine aminotransferase	GO:0005829,cytosol; GO:0004838,L-tyrosine:2-oxoglutarate aminotransferase activity; GO:0030170,pyridoxal phosphate binding; GO:0006572,tyrosine catabolic process; GO:0010189,vitamin E biosynthetic process	Aminotransferase class I and II
Cg2g013480	4.39	4.25	4.59	11.14	13.08	15.91	182	168	193	426	504	656	2.912	1.542	5.14335e-15	8.99501e-14	up	chr2	15261965	15265318	-	Cg2g013480.1	--	K04733 interleukin-1 receptor-associated kinase 4 [EC:2.7.11.1] | (RefSeq) hypothetical protein (A)	hypothetical protein CUMW_113190 [Citrus unshiu]	RecName: Full=Rust resistance kinase Lr10 {ECO:0000312|EMBL:AAC49629.1}; EC=2.7.11.1; AltName: Full=Probable receptor-like serine/threonine-protein kinase LRK10; Flags: Precursor;	SubName: Full=Uncharacterized protein {ECO:0000313|EMBL:GAY48632.1};	--	GO:0016021,integral component of membrane; GO:0005886,plasma membrane; GO:0005524,ATP binding; GO:0004674,protein serine/threonine kinase activity	Protein kinase domain
Cg2g013490	2.63	3.04	2.03	9.88	11.28	17.25	69	76	54	239	275	450	4.803	2.264	3.48717e-14	5.48059e-13	up	chr2	15266702	15267445	-	Cg2g013490.1	--	K04733 interleukin-1 receptor-associated kinase 4 [EC:2.7.11.1] | (RefSeq) rust resistance kinase Lr10-like (A)	hypothetical protein CUMW_234810, partial [Citrus unshiu]	RecName: Full=Rust resistance kinase Lr10 {ECO:0000312|EMBL:AAC49629.1}; EC=2.7.11.1; AltName: Full=Probable receptor-like serine/threonine-protein kinase LRK10; Flags: Precursor;	SubName: Full=Uncharacterized protein {ECO:0000313|EMBL:GAY64604.1}; Flags: Fragment;	Serine/threonine protein kinase	GO:0016021,integral component of membrane; GO:0005886,plasma membrane; GO:0005524,ATP binding; GO:0004674,protein serine/threonine kinase activity	Protein kinase domain
Cg2g013500	1.04	1.25	0.79	4.8	4.93	4.7	21	24	16	89	92	94	4.498	2.169	1.98764e-09	1.85999e-08	up	chr2	15267507	15268738	-	Cg2g013500.1	--	K04733 interleukin-1 receptor-associated kinase 4 [EC:2.7.11.1] | (RefSeq) rust resistance kinase Lr10-like isoform X1 (A)	hypothetical protein CISIN_1g048517mg, partial [Citrus sinensis]	RecName: Full=Rust resistance kinase Lr10 {ECO:0000312|EMBL:AAC49629.1}; EC=2.7.11.1; AltName: Full=Probable receptor-like serine/threonine-protein kinase LRK10; Flags: Precursor;	SubName: Full=Uncharacterized protein {ECO:0000313|EMBL:KDO40238.1}; Flags: Fragment;	Serine/threonine protein kinase	GO:0016021,integral component of membrane; GO:0005886,plasma membrane; GO:0005524,ATP binding; GO:0004674,protein serine/threonine kinase activity	--
Cg2g013580	0.93	0.93	0.84	0.12	0.43	0.17	49	47	45	6	21	9	0.256	-1.965	0.000594807	0.0022894	down	chr2	15743978	15746374	+	Cg2g013580.1	--	K20098 DNA excision repair protein ERCC-6-like 2 [EC:3.6.4.-] | (RefSeq) DNA repair and recombination RAD26-like protein, putative (A)	hypothetical protein CISIN_1g036070mg [Citrus sinensis]	RecName: Full=O-acyltransferase WSD1; AltName: Full=Diacylglycerol O-acyltransferase; Short=DGAT; EC=2.3.1.20; AltName: Full=Long-chain-alcohol O-fatty-acyltransferase; EC=2.3.1.75; AltName: Full=Wax synthase; Short=WS;	SubName: Full=Uncharacterized protein {ECO:0000313|EMBL:KDO53892.1};	--	GO:0005783,endoplasmic reticulum; GO:0005789,endoplasmic reticulum membrane; GO:0016021,integral component of membrane; GO:0005886,plasma membrane; GO:0102966,arachidoyl-CoA:1-dodecanol O-acyltransferase activity; GO:0004144,diacylglycerol O-acyltransferase activity; GO:0047196,long-chain-alcohol O-fatty-acyltransferase activity; GO:0103095,wax ester synthase activity; GO:0019432,triglyceride bio…	Protein of unknown function (DUF1298)
Cg2g013640	126.38	148.29	72.47	30.72	30.42	28.11	4465	4986	2592	1000	998	987	0.247	-2.019	3.66897e-19	8.79103e-18	down	chr2	15871616	15872765	-	Cg2g013640.1	--	--	hypothetical protein CICLE_v10016466mg [Citrus clementina]	RecName: Full=Transcription factor bHLH162; AltName: Full=Basic helix-loop-helix protein 162; Short=AtbHLH162 {ECO:0000303|PubMed:14600211}; Short=bHLH 162; AltName: Full=bHLH transcription factor bHLH162;	SubName: Full=Uncharacterized protein {ECO:0000313|EMBL:ESR60530.1};	--	GO:0090575,RNA polymerase II transcription factor complex; GO:0003700,DNA-binding transcription factor activity; GO:0046983,protein dimerization activity; GO:0000977,RNA polymerase II regulatory region sequence-specific DNA binding; GO:0050832,defense response to fungus; GO:0006357,regulation of transcription by RNA polymerase II; GO:0006355,regulation of transcription, DNA-templated; GO:0006351,…	--
Cg2g013670	51.39	50.91	47.68	20.23	21.53	26.28	4754	4482	4465	1724	1849	2416	0.435	-1.199	1.49891e-19	3.73925e-18	down	chr2	15987855	15992745	-	Cg2g013670.1	--	K08819 cyclin-dependent kinase 12/13 [EC:2.7.11.22 2.7.11.23] | (RefSeq) probable serine/threonine-protein kinase At1g54610 (A)	hypothetical protein CUMW_176780 [Citrus unshiu]	RecName: Full=Probable serine/threonine-protein kinase At1g54610; EC=2.7.11.1;	SubName: Full=Uncharacterized protein {ECO:0000313|EMBL:GAY57092.1};	Cdc2-related protein kinase	GO:0005634,nucleus; GO:0005524,ATP binding; GO:0004693,cyclin-dependent protein serine/threonine kinase activity; GO:0006468,protein phosphorylation	Protein kinase domain
Cg2g013910	1.55	2.9	2.84	20.2	16.95	16.79	28	50	52	337	285	302	7.112	2.83	2.42088e-25	8.80629e-24	up	chr2	16518733	16524800	+	Cg2g013910.1	--	K07904 Ras-related protein Rab-11A | (RefSeq) ras-related protein RABA2a (A)	hypothetical protein CUMW_228560 [Citrus unshiu]	RecName: Full=Ras-related protein RABA2a; Short=AtRABA2a; AltName: Full=Ras-related protein Rab11C; Short=AtRab11C; Flags: Precursor;	SubName: Full=Uncharacterized protein {ECO:0000313|EMBL:GAY63798.1};	GTPase Rab11/YPT3, small G protein superfamily	GO:0009504,cell plate; GO:0005829,cytosol; GO:0005768,endosome; GO:0010008,endosome membrane; GO:0005794,Golgi apparatus; GO:0005886,plasma membrane; GO:0005525,GTP binding; GO:0003924,GTPase activity; GO:0000911,cytokinesis by cell plate formation; GO:0015031,protein transport	Ras family
Cg2g014150	1.93	2.63	1.69	0	0	0.11	17	22	15	0	0	1	0.02	-5.655	7.7851e-05	0.000365368	down	chr2	16869854	16870102	-	Cg2g014150.1	--	--	--	--	SubName: Full=Uncharacterized protein {ECO:0000313|EMBL:JAV45355.1}; Flags: Fragment;	--	GO:0016021,integral component of membrane	L71 family
Cg2g014290	5.97	5.31	9.03	2.04	3.5	3.63	222	188	340	70	121	134	0.434	-1.205	0.000160075	0.000704466	down	chr2	17235060	17236113	-	Cg2g014290.1	--	--	hypothetical protein CICLE_v10017094mg [Citrus clementina]	--	SubName: Full=Uncharacterized protein {ECO:0000313|EMBL:ESR60580.1};	--	--	--
Cg2g014310	1.02	1.85	0.64	3.24	3.5	4.41	46	79	29	134	146	197	3.068	1.617	3.97915e-05	0.000197988	up	chr2	17303854	17309083	+	Cg2g014310.1	--	K19241 engulfment and cell motility protein 3 | (RefSeq) ELMO domain-containing protein A isoform X1 (A)	hypothetical protein CUMW_183240 [Citrus unshiu]	--	SubName: Full=Uncharacterized protein {ECO:0000313|EMBL:GAY57935.1};	Uncharacterized conserved protein	--	ELMO/CED-12 family
Cg2g014780	4.36	3.05	3.56	1.36	1.06	0.73	257	171	212	74	58	43	0.274	-1.866	7.33921e-10	7.25831e-09	down	chr2	18703129	18710042	+	Cg2g014780.1	--	K04077 chaperonin GroEL | (RefSeq) chaperonin CPN60-1, mitochondrial-like (A)	hypothetical protein CISIN_1g011729mg [Citrus sinensis]	RecName: Full=Chaperonin CPN60-1, mitochondrial; AltName: Full=HSP60-1; Flags: Precursor;	SubName: Full=Uncharacterized protein {ECO:0000313|EMBL:KDO39856.1};	Mitochondrial chaperonin, Cpn60/Hsp60p	GO:0005759,mitochondrial matrix; GO:0005524,ATP binding; GO:0051117,ATPase binding; GO:0006457,protein folding; GO:0042026,protein refolding	TCP-1/cpn60 chaperonin family
Cg2g014830	17	13.36	22.98	1.16	1.03	0.97	761	569	1041	48	43	43	0.057	-4.14	3.77746e-57	5.59819e-55	down	chr2	19030855	19032599	-	Cg2g014830.1	--	K13675 UDP-glucose:O-linked fucose beta-1,3-glucosyltransferase [EC:2.4.1.-] | (RefSeq) uncharacterized LOC103415141 (A)	hypothetical protein CUMW_272100 [Citrus unshiu]	--	SubName: Full=Uncharacterized protein {ECO:0000313|EMBL:GAY69448.1};	Galactosyltransferases	--	--
Cg2g014840	2.93	2.66	2.41	0.62	0.45	1.09	97	84	81	19	14	36	0.261	-1.936	4.63204e-06	2.71371e-05	down	chr2	19035926	19038469	-	Cg2g014840.1	--	K13675 UDP-glucose:O-linked fucose beta-1,3-glucosyltransferase [EC:2.4.1.-] | (RefSeq) uncharacterized LOC103415141 (A)	hypothetical protein CUMW_138150, partial [Citrus unshiu]	--	SubName: Full=Uncharacterized protein {ECO:0000313|EMBL:GAY51942.1}; Flags: Fragment;	Galactosyltransferases	--	Protein of unknown function, DUF604
Cg2g014880	1.04	1.27	0.55	2.86	3.55	2.72	118	137	63	299	374	307	3.07	1.618	1.14532e-07	8.63714e-07	up	chr2	19106034	19112331	-	Cg2g014880.1	--	K04733 interleukin-1 receptor-associated kinase 4 [EC:2.7.11.1] | (RefSeq) G-type lectin S-receptor-like serine/threonine-protein kinase At4g03230 isoform X1 (A)	PREDICTED: G-type lectin S-receptor-like serine/threonine-protein kinase At4g03230 isoform X2 [Citrus sinensis]	RecName: Full=G-type lectin S-receptor-like serine/threonine-protein kinase At4g03230; EC=2.7.11.1; Flags: Precursor;	SubName: Full=Uncharacterized protein {ECO:0000313|EMBL:ESR60671.1};	--	GO:0016021,integral component of membrane; GO:0005886,plasma membrane; GO:0005524,ATP binding; GO:0005516,calmodulin binding; GO:0030246,carbohydrate binding; GO:0004674,protein serine/threonine kinase activity; GO:0006468,protein phosphorylation; GO:0048544,recognition of pollen	Protein kinase domain
Cg2g014890	4.55	3.98	3.86	8.97	9.8	10.05	588	489	505	1068	1176	1290	2.23	1.157	1.07351e-17	2.31441e-16	up	chr2	19113773	19118407	-	Cg2g014890.1	--	K04733 interleukin-1 receptor-associated kinase 4 [EC:2.7.11.1] | (RefSeq) G-type lectin S-receptor-like serine/threonine-protein kinase At4g03230 (A)	hypothetical protein CICLE_v10014208mg [Citrus clementina]	RecName: Full=G-type lectin S-receptor-like serine/threonine-protein kinase At4g03230; EC=2.7.11.1; Flags: Precursor;	SubName: Full=Uncharacterized protein {ECO:0000313|EMBL:ESR60670.1};	--	GO:0016021,integral component of membrane; GO:0005886,plasma membrane; GO:0005524,ATP binding; GO:0005516,calmodulin binding; GO:0030246,carbohydrate binding; GO:0004674,protein serine/threonine kinase activity; GO:0006468,protein phosphorylation; GO:0048544,recognition of pollen	--
Cg2g014910	15.74	16.92	18.42	7.36	11.87	7.31	130	133	154	56	91	60	0.498	-1.006	0.000677812	0.00257373	down	chr2	19128074	19128435	-	Cg2g014910.1	--	--	hypothetical protein CISIN_1g039616mg [Citrus sinensis]	--	SubName: Full=Uncharacterized protein {ECO:0000313|EMBL:KDO41724.1};	--	--	--
Cg2g014930	1.68	3.04	1.59	0.37	0.77	0.79	73	126	70	15	31	34	0.295	-1.76	0.000106747	0.00048771	down	chr2	19149675	19152045	+	Cg2g014930.1	--	K15341 DNA cross-link repair 1B protein [EC:3.1.-.-] | (RefSeq) 5' exonuclease Apollo-like (A)	PREDICTED: 5' exonuclease Apollo-like [Citrus sinensis]	RecName: Full=DNA cross-link repair protein SNM1; Short=AtSNM1;	SubName: Full=Uncharacterized protein {ECO:0000313|EMBL:GAY51952.1};	Predicted hydrolase involved in interstrand cross-link repair	GO:0000784,nuclear chromosome, telomeric region; GO:0035312,5'-3' exodeoxyribonuclease activity; GO:0003684,damaged DNA binding; GO:0006281,DNA repair; GO:0006303,double-strand break repair via nonhomologous end joining; GO:0036297,interstrand cross-link repair; GO:0031848,protection from non-homologous end joining at telomere	DNA repair metallo-beta-lactamase
Cg2g014990	5.79	6.76	5.44	2.15	1.99	1.79	417	464	397	143	133	128	0.316	-1.663	4.03568e-20	1.04724e-18	down	chr2	19190121	19192786	+	Cg2g014990.1	--	K04733 interleukin-1 receptor-associated kinase 4 [EC:2.7.11.1] | (RefSeq) G-type lectin S-receptor-like serine/threonine-protein kinase At2g19130 (A)	PREDICTED: G-type lectin S-receptor-like serine/threonine-protein kinase At2g19130 isoform X2 [Citrus sinensis]	RecName: Full=G-type lectin S-receptor-like serine/threonine-protein kinase At2g19130; EC=2.7.11.1; Flags: Precursor;	SubName: Full=Uncharacterized protein {ECO:0000313|EMBL:GAY33961.1};	--	GO:0016021,integral component of membrane; GO:0005886,plasma membrane; GO:0005524,ATP binding; GO:0005516,calmodulin binding; GO:0030246,carbohydrate binding; GO:0004674,protein serine/threonine kinase activity; GO:0006468,protein phosphorylation; GO:0048544,recognition of pollen	Protein kinase domain
Cg2g015000	0.34	0.2	0.5	2.42	2.99	2.65	46	26	69	305	380	360	7.442	2.896	2.10092e-20	5.58209e-19	up	chr2	19193286	19212531	-	Cg2g015000.1	--	--	hypothetical protein CICLE_v10018263mg [Citrus clementina]	--	SubName: Full=Uncharacterized protein {ECO:0000313|EMBL:ESR60658.1};	--	--	--
Cg2g015010	0.28	0.41	0.08	2.35	3.22	1.97	11	15	3	84	116	76	9.491	3.247	1.37756e-09	1.3143e-08	up	chr2	19196740	19197837	-	Cg2g015010.1	--	--	hypothetical protein CICLE_v10018263mg [Citrus clementina]	--	SubName: Full=Uncharacterized protein {ECO:0000313|EMBL:ESR60658.1};	--	--	--
Cg2g015030	0.95	0.91	0.68	3.81	4.6	4.9	75	68	54	277	337	384	5.047	2.335	1.20333e-22	3.72678e-21	up	chr2	19204048	19206505	+	Cg2g015030.1	--	K04733 interleukin-1 receptor-associated kinase 4 [EC:2.7.11.1] | (RefSeq) G-type lectin S-receptor-like serine/threonine-protein kinase At2g19130 (A)	PREDICTED: G-type lectin S-receptor-like serine/threonine-protein kinase At2g19130 isoform X1 [Citrus sinensis]	RecName: Full=G-type lectin S-receptor-like serine/threonine-protein kinase At2g19130; EC=2.7.11.1; Flags: Precursor;	SubName: Full=Uncharacterized protein {ECO:0000313|EMBL:ESR60659.1};	--	GO:0016021,integral component of membrane; GO:0005886,plasma membrane; GO:0005524,ATP binding; GO:0005516,calmodulin binding; GO:0030246,carbohydrate binding; GO:0004674,protein serine/threonine kinase activity; GO:0006468,protein phosphorylation; GO:0048544,recognition of pollen	D-mannose binding lectin
Cg2g015050	20.58	17.72	9.99	1.77	2.58	2.74	680	557	334	54	79	90	0.141	-2.826	8.71978e-20	2.21914e-18	down	chr2	19330757	19332519	+	Cg2g015050.1	--	K09422 transcription factor MYB, plant | (RefSeq) hypothetical protein (A)	hypothetical protein CUMW_204150 [Citrus unshiu]	RecName: Full=Transcription factor MYB15 {ECO:0000305}; AltName: Full=Myb-related protein 15 {ECO:0000305}; Short=AtMYB15 {ECO:0000312|EMBL:CAA74603.1}; AltName: Full=Myb-related protein Y19 {ECO:0000305}; Short=AtY19 {ECO:0000303|PubMed:8980549};	SubName: Full=Uncharacterized protein {ECO:0000313|EMBL:GAY60714.1};	Transcription factor, Myb superfamily	GO:0005634,nucleus; GO:0003700,DNA-binding transcription factor activity; GO:0000981,DNA-binding transcription factor activity, RNA polymerase II-specific; GO:0043565,sequence-specific DNA binding; GO:0001135,RNA polymerase II transcription regulator recruiting activity; GO:0044212,transcription regulatory region DNA binding; GO:0030154,cell differentiation; GO:0006357,regulation of transcription…	Myb-like DNA-binding domain
Cg2g015060	1	0.34	0.18	0.05	0	0	43	14	8	2	0	0	0.031	-5.024	0.000421707	0.00167569	down	chr2	19375073	19377214	+	Cg2g015060.1	--	K09422 transcription factor MYB, plant | (RefSeq) hypothetical protein (A)	hypothetical protein CISIN_1g042846mg [Citrus sinensis]	RecName: Full=Transcription factor MYB15 {ECO:0000305}; AltName: Full=Myb-related protein 15 {ECO:0000305}; Short=AtMYB15 {ECO:0000312|EMBL:CAA74603.1}; AltName: Full=Myb-related protein Y19 {ECO:0000305}; Short=AtY19 {ECO:0000303|PubMed:8980549};	SubName: Full=Uncharacterized protein {ECO:0000313|EMBL:KDO55821.1};	Transcription factor, Myb superfamily	GO:0005634,nucleus; GO:0003700,DNA-binding transcription factor activity; GO:0000981,DNA-binding transcription factor activity, RNA polymerase II-specific; GO:0043565,sequence-specific DNA binding; GO:0001135,RNA polymerase II transcription regulator recruiting activity; GO:0044212,transcription regulatory region DNA binding; GO:0030154,cell differentiation; GO:0006357,regulation of transcription…	Myb-like DNA-binding domain
Cg2g015070	6.88	7.64	4.3	18.01	14.25	16.76	231	244	146	557	444	559	2.499	1.322	1.94074e-08	1.62939e-07	up	chr2	19390537	19392233	-	Cg2g015070.1	--	K18812 cyclin D6, plant | (RefSeq) hypothetical protein (A)	hypothetical protein CISIN_1g019748mg [Citrus sinensis]	RecName: Full=Putative cyclin-D6-1; AltName: Full=G1/S-specific cyclin-D6-1; Short=CycD6;1;	SubName: Full=Uncharacterized protein {ECO:0000313|EMBL:KDO55820.1};	G1/S-specific cyclin D	GO:0005634,nucleus; GO:0007049,cell cycle; GO:0051301,cell division; GO:0051726,regulation of cell cycle	Cyclin, N-terminal domain
Cg2g015110	11.14	11.7	9.43	5.34	5.86	4.78	918	917	786	405	448	391	0.474	-1.076	7.57269e-13	1.04704e-11	down	chr2	19436105	19439863	+	Cg2g015110.1	--	K15014 solute carrier family 29 (equilibrative nucleoside transporter), member 1/2/3 | (RefSeq) equilibrative nucleotide transporter 3-like (A)	hypothetical protein CICLE_v10015212mg [Citrus clementina]	RecName: Full=Equilibrative nucleotide transporter 3; Short=AtENT3; AltName: Full=Nucleoside transporter ENT3; AltName: Full=Protein FLUOROURIDINE RESISTANT 1;	SubName: Full=Uncharacterized protein {ECO:0000313|EMBL:ESR60647.1};	Nucleoside transporter	GO:0016021,integral component of membrane; GO:0005886,plasma membrane; GO:0005337,nucleoside transmembrane transporter activity; GO:0015858,nucleoside transport	Nucleoside transporter
Cg2g015270	1.65	1.53	1.38	4.71	3.03	3.07	77	68	65	202	131	142	2.262	1.178	4.19866e-05	0.000207876	up	chr2	19629896	19631214	+	Cg2g015270.1	--	--	hypothetical protein CUMW_203760 [Citrus unshiu]	--	SubName: Full=Uncharacterized protein {ECO:0000313|EMBL:GAY60657.1};	--	--	Wound-induced protein
Cg2g015280	60.74	77.52	31.78	146.32	127.19	124.98	1505	1828	797	3340	2926	3077	2.249	1.169	6.62006e-06	3.76807e-05	up	chr2	19630216	19635797	+	Cg2g015280.1	--	--	hypothetical protein CUMW_203750 [Citrus unshiu]	--	SubName: Full=Uncharacterized protein {ECO:0000313|EMBL:GAY60656.1};	--	--	Wound-induced protein
Cg2g015680	1.08	0.49	0.92	0	0	0	7	3	6	0	0	0	0.035	-4.855	0.0147715	0.038461	down	chr2	20532362	20533261	+	Cg2g015680.1	--	--	PREDICTED: uncharacterized protein LOC102624758 [Citrus sinensis]	--	SubName: Full=Uncharacterized protein {ECO:0000313|EMBL:GAY69658.1}; Flags: Fragment;	--	--	--
Cg2g015730	0	0	0	1.16	0.69	1.62	0	0	0	10	6	15	55.753	5.801	0.000514733	0.00201138	up	chr2	20598300	20598709	+	Cg2g015730.1	--	--	PREDICTED: putative disease resistance RPP13-like protein 1 [Citrus sinensis]	--	SubName: Full=Uncharacterized protein {ECO:0000313|EMBL:KDO43223.1};	--	GO:0043531,ADP binding	--
Cg2g015740	0	0	0	0.83	0.52	0.35	0	0	0	11	7	5	41.86	5.388	0.00264229	0.00862107	up	chr2	20608173	20608839	+	Cg2g015740.1	--	K22038 volume-regulated anion channel | (RefSeq) putative disease resistance protein At3g14460 (A)	hypothetical protein CICLE_v10018499mg [Citrus clementina]	--	SubName: Full=Uncharacterized protein {ECO:0000313|EMBL:ESR55244.1};	--	GO:0043531,ADP binding; GO:0006952,defense response	--
Cg2g015780	6.01	7.26	5.2	0	0	0	266	306	233	0	0	0	0.001	-10.514	2.93189e-18	6.56133e-17	down	chr2	20672042	20674600	+	Cg2g015780.1	--	K08592 sentrin-specific protease 1 [EC:3.4.22.68] | (RefSeq) ubiquitin-like-specific protease ESD4 (A)	hypothetical protein CUMW_158440 [Citrus unshiu]	--	SubName: Full=Uncharacterized protein {ECO:0000313|EMBL:GAY54654.1};	--	--	--
Cg2g015890	18.1	18.93	15.7	0.39	0.35	0.34	847	843	744	17	15	16	0.02	-5.667	7.23961e-104	3.62107e-101	down	chr2	20772398	20774011	+	Cg2g015890.1	--	K06911 uncharacterized protein | (RefSeq) F-box/LRR-repeat protein At3g59200-like isoform X1 (A)	hypothetical protein CICLE_v10020069mg [Citrus clementina]	RecName: Full=Putative F-box/FBD/LRR-repeat protein At1g66290;	SubName: Full=Uncharacterized protein {ECO:0000313|EMBL:ESR55256.1};	--	--	FBD
Cg2g015900	9.42	9.81	8.67	2.2	2.14	2.64	441	437	411	95	93	123	0.241	-2.056	3.83656e-28	1.64717e-26	down	chr2	20779058	20780662	+	Cg2g015900.1	--	K06911 uncharacterized protein | (RefSeq) F-box/LRR-repeat protein At3g59200-like isoform X1 (A)	hypothetical protein CICLE_v10020065mg [Citrus clementina]	RecName: Full=F-box/FBD/LRR-repeat protein At1g16930;	SubName: Full=Uncharacterized protein {ECO:0000313|EMBL:ESR55258.1};	--	--	FBD
Cg2g015910	71.22	71.97	72.26	14.93	12.22	9.94	2662	2560	2734	514	424	369	0.165	-2.603	9.91272e-68	2.08762e-65	down	chr2	20790397	20792712	+	Cg2g015910.1	--	--	PREDICTED: uncharacterized protein LOC102609941 [Citrus sinensis]	RecName: Full=Thioredoxin-like fold domain-containing protein MRL7L, chloroplastic {ECO:0000305}; AltName: Full=Protein MESOPHYLL-CELL RNAI LIBRARY LINE 7-LIKE {ECO:0000303|PubMed:21515910}; Short=AtMRL7-L {ECO:0000303|PubMed:21515910}; AltName: Full=Protein SUPPRESSOR OF VARIEGATION 4-LIKE {ECO:0000303|PubMed:24111559}; Flags: Precursor;	SubName: Full=Uncharacterized protein {ECO:0000313|EMBL:ESR55259.1}; Flags: Fragment;	--	GO:0009570,chloroplast stroma; GO:0009658,chloroplast organization; GO:0006355,regulation of transcription, DNA-templated	Thioredoxin
Cg2g016010	0.69	0.46	0.64	1.52	1.78	1.64	60	38	56	122	144	142	2.651	1.406	1.30231e-06	8.34302e-06	up	chr2	20907494	20911946	-	Cg2g016010.1	--	--	PREDICTED: uncharacterized protein LOC102613247 [Citrus sinensis]	--	SubName: Full=Uncharacterized protein {ECO:0000313|EMBL:GAY50612.1};	--	--	--
Cg2g016050	1.73	4.51	4.43	1.2	0.67	1.55	36	89	93	23	13	32	0.31	-1.688	0.00129194	0.00458212	down	chr2	20940159	20940746	+	Cg2g016050.1	--	K04733 interleukin-1 receptor-associated kinase 4 [EC:2.7.11.1] | (RefSeq) probable inactive receptor kinase At3g08680 (A)	hypothetical protein CICLE_v10018897mg [Citrus clementina]	RecName: Full=Protein DA1-related 5;	SubName: Full=Uncharacterized protein {ECO:0000313|EMBL:ESR55276.1};	--	GO:0043531,ADP binding; GO:0046872,metal ion binding	Arabidopsis broad-spectrum mildew resistance protein RPW8
Cg2g016060	1.25	1.92	1.61	0.7	0.35	0.49	107	156	139	55	28	42	0.31	-1.688	1.1852e-06	7.64664e-06	down	chr2	20942846	20945801	+	Cg2g016060.1	--	K19613 leucine-rich repeat protein SHOC2 | (RefSeq) probable disease resistance protein At5g66910 (A)	hypothetical protein CICLE_v10018897mg [Citrus clementina]	RecName: Full=Probable disease resistance protein At5g66900;	SubName: Full=Uncharacterized protein {ECO:0000313|EMBL:ESR55276.1};	--	GO:0043531,ADP binding; GO:0005524,ATP binding; GO:0006952,defense response	Arabidopsis broad-spectrum mildew resistance protein RPW8
Cg2g016150	0	0.01	0	0.13	0.02	0.17	0	1	0	13	2	18	30.362	4.924	0.00398678	0.0123722	up	chr2	21048825	21052006	-	Cg2g016150.1	--	K04733 interleukin-1 receptor-associated kinase 4 [EC:2.7.11.1] | (RefSeq) MDIS1-interacting receptor like kinase 2-like (A)	PREDICTED: probable LRR receptor-like serine/threonine-protein kinase At4g08850 [Citrus sinensis]	RecName: Full=MDIS1-interacting receptor like kinase 2 {ECO:0000303|PubMed:26863186}; Short=AtMIK2 {ECO:0000303|PubMed:26863186}; AltName: Full=Probable LRR receptor-like serine/threonine-protein kinase At4g08850; EC=2.7.11.1 {ECO:0000305}; Flags: Precursor;	SubName: Full=Uncharacterized protein {ECO:0000313|EMBL:ESR55285.1};	--	GO:0016021,integral component of membrane; GO:0016020,membrane; GO:0005886,plasma membrane; GO:0009506,plasmodesma; GO:0090406,pollen tube; GO:0005524,ATP binding; GO:0004674,protein serine/threonine kinase activity	--
Cg2g016310	36.12	27.27	21.93	2.19	3.34	2.97	501	360	308	28	43	41	0.096	-3.388	7.20705e-31	3.50831e-29	down	chr2	21693341	21694155	+	Cg2g016310.1	--	K15078 structure-specific endonuclease subunit SLX1 [EC:3.6.1.-] | (RefSeq) putative disease resistance protein RGA3 (A)	hypothetical protein CISIN_1g040551mg, partial [Citrus sinensis]	RecName: Full=Putative disease resistance RPP13-like protein 1;	SubName: Full=Uncharacterized protein {ECO:0000313|EMBL:KDO37815.1}; Flags: Fragment;	Apoptotic ATPase	GO:0005886,plasma membrane; GO:0043531,ADP binding; GO:0005524,ATP binding; GO:0009626,plant-type hypersensitive response; GO:0007165,signal transduction	--
Cg2g016320	17.03	12.52	11.84	1.79	1.55	1.9	496	347	349	48	42	55	0.121	-3.043	5.29363e-33	2.94193e-31	down	chr2	21696215	21700240	+	Cg2g016320.1	--	K22038 volume-regulated anion channel | (RefSeq) putative disease resistance protein At3g14460 (A)	PREDICTED: putative disease resistance RPP13-like protein 1 [Citrus sinensis]	RecName: Full=Disease resistance protein RGA2; AltName: Full=Blight resistance protein RPI; AltName: Full=RGA2-blb;	SubName: Full=Uncharacterized protein {ECO:0000313|EMBL:ESR55347.1};	--	GO:0043531,ADP binding; GO:0005524,ATP binding; GO:0006952,defense response	--
Cg2g016330	6.13	4.12	3.76	0	0.53	0	50	32	31	0	4	0	0.036	-4.814	1.53337e-06	9.70521e-06	down	chr2	21705066	21706157	-	Cg2g016330.1	--	--	hypothetical protein CISIN_1g038678mg [Citrus sinensis]	--	SubName: Full=Uncharacterized protein {ECO:0000313|EMBL:KDO36825.1};	--	--	--
Cg2g016340	7.67	5.86	6.95	0	0	0	121	88	111	0	0	0	0.002	-9.179	1.0489e-13	1.56959e-12	down	chr2	21724659	21726298	+	Cg2g016340.1	--	K19825 2-alkenal reductase (NADP+) [EC:1.3.1.102] | (RefSeq) 2-alkenal reductase (NADP(+)-dependent) (A)	hypothetical protein CUMW_224720 [Citrus unshiu]	RecName: Full=2-alkenal reductase (NADP(+)-dependent); EC=1.3.1.102 {ECO:0000269|PubMed:17945329, ECO:0000269|Ref.3, ECO:0000269|Ref.4}; AltName: Full=Alkenal double bound reductase; AltName: Full=Allylic alcohol dehydrogenase 1 {ECO:0000303|PubMed:11117876}; Short=allyl-ADH1 {ECO:0000303|PubMed:11117876}; AltName: Full=Flavin-free double bond reductase {ECO:0000303|Ref.4}; Short=NtDBR; AltName: …	SubName: Full=Uncharacterized protein {ECO:0000313|EMBL:GAY63336.1};	Predicted NAD-dependent oxidoreductase	GO:0016491,oxidoreductase activity	N-terminal domain of oxidoreductase
Cg2g016350	1.65	2.17	2.04	0	0	0	28	35	35	0	0	0	0.006	-7.473	2.2633e-08	1.88439e-07	down	chr2	21731302	21731924	+	Cg2g016350.1	--	K19825 2-alkenal reductase (NADP+) [EC:1.3.1.102] | (RefSeq) 2-alkenal reductase (NADP(+)-dependent)-like (A)	hypothetical protein CISIN_1g024337mg [Citrus sinensis]	RecName: Full=2-alkenal reductase (NADP(+)-dependent); EC=1.3.1.102 {ECO:0000269|PubMed:17945329, ECO:0000269|Ref.3, ECO:0000269|Ref.4}; AltName: Full=Alkenal double bound reductase; AltName: Full=Allylic alcohol dehydrogenase 1 {ECO:0000303|PubMed:11117876}; Short=allyl-ADH1 {ECO:0000303|PubMed:11117876}; AltName: Full=Flavin-free double bond reductase {ECO:0000303|Ref.4}; Short=NtDBR; AltName: …	SubName: Full=Uncharacterized protein {ECO:0000313|EMBL:KDO46217.1};	Predicted NAD-dependent oxidoreductase	GO:0016491,oxidoreductase activity	Zinc-binding dehydrogenase
Cg2g016360	35.71	32.51	36.54	6.37	8.65	6	1138	986	1179	187	256	190	0.192	-2.38	3.62719e-42	2.98639e-40	down	chr2	21735446	21737393	+	Cg2g016360.1	--	K19825 2-alkenal reductase (NADP+) [EC:1.3.1.102] | (RefSeq) 2-alkenal reductase (NADP(+)-dependent) (A)	PREDICTED: 2-alkenal reductase (NADP(+)-dependent)-like [Citrus sinensis]	RecName: Full=2-alkenal reductase (NADP(+)-dependent); EC=1.3.1.102 {ECO:0000269|PubMed:17945329, ECO:0000269|Ref.3, ECO:0000269|Ref.4}; AltName: Full=Alkenal double bound reductase; AltName: Full=Allylic alcohol dehydrogenase 1 {ECO:0000303|PubMed:11117876}; Short=allyl-ADH1 {ECO:0000303|PubMed:11117876}; AltName: Full=Flavin-free double bond reductase {ECO:0000303|Ref.4}; Short=NtDBR; AltName: …	SubName: Full=Uncharacterized protein {ECO:0000313|EMBL:KDO41285.1};	Predicted NAD-dependent oxidoreductase	GO:0016491,oxidoreductase activity	N-terminal domain of oxidoreductase
Cg2g016370	21.4	25.53	23.93	0.39	1.05	0.62	657	746	744	11	30	19	0.028	-5.161	7.57274e-79	2.13391e-76	down	chr2	21737447	21739691	+	Cg2g016370.1	--	K19825 2-alkenal reductase (NADP+) [EC:1.3.1.102] | (RefSeq) 2-alkenal reductase (NADP(+)-dependent) (A)	hypothetical protein CUMW_263580 [Citrus unshiu]	RecName: Full=2-alkenal reductase (NADP(+)-dependent); EC=1.3.1.102 {ECO:0000269|PubMed:17945329, ECO:0000269|Ref.3, ECO:0000269|Ref.4}; AltName: Full=Alkenal double bound reductase; AltName: Full=Allylic alcohol dehydrogenase 1 {ECO:0000303|PubMed:11117876}; Short=allyl-ADH1 {ECO:0000303|PubMed:11117876}; AltName: Full=Flavin-free double bond reductase {ECO:0000303|Ref.4}; Short=NtDBR; AltName: …	SubName: Full=Uncharacterized protein {ECO:0000313|EMBL:GAY68368.1};	Predicted NAD-dependent oxidoreductase	GO:0016491,oxidoreductase activity	Zinc-binding dehydrogenase
Cg2g016380	21.2	17.41	13.26	3.97	3.93	3.51	1865	1458	1181	322	321	307	0.211	-2.248	1.52542e-31	7.76569e-30	down	chr2	21740720	21788070	+	Cg2g016380.1	--	K19825 2-alkenal reductase (NADP+) [EC:1.3.1.102] | (RefSeq) 2-alkenal reductase (NADP(+)-dependent) (A)	hypothetical protein CUMW_263620 [Citrus unshiu]	RecName: Full=2-alkenal reductase (NADP(+)-dependent); EC=1.3.1.102 {ECO:0000269|PubMed:17945329, ECO:0000269|Ref.3, ECO:0000269|Ref.4}; AltName: Full=Alkenal double bound reductase; AltName: Full=Allylic alcohol dehydrogenase 1 {ECO:0000303|PubMed:11117876}; Short=allyl-ADH1 {ECO:0000303|PubMed:11117876}; AltName: Full=Flavin-free double bond reductase {ECO:0000303|Ref.4}; Short=NtDBR; AltName: …	SubName: Full=Uncharacterized protein {ECO:0000313|EMBL:GAY68372.1};	Predicted NAD-dependent oxidoreductase	GO:0016491,oxidoreductase activity	Zinc-binding dehydrogenase
Cg2g016450	95.52	92.13	81.8	2.23	2.02	1.35	2134	1959	1850	46	42	30	0.02	-5.654	1.40287e-185	2.55156e-182	down	chr2	21891151	21893437	+	Cg2g016450.1	--	--	hypothetical protein CUMW_263620 [Citrus unshiu]	--	SubName: Full=Uncharacterized protein {ECO:0000313|EMBL:GAY68372.1};	--	--	--
Cg2g016460	35.51	31.34	27.81	8.11	9.98	10.77	594	499	471	125	155	179	0.293	-1.773	2.57132e-19	6.25085e-18	down	chr2	21910747	21915055	+	Cg2g016460.1	--	--	PREDICTED: putative disease resistance RPP13-like protein 1 [Citrus sinensis]	--	SubName: Full=Uncharacterized protein {ECO:0000313|EMBL:ESR55347.1};	--	GO:0043531,ADP binding; GO:0006952,defense response	--
Cg2g016470	12.27	18.3	13.33	3.86	1.72	2.72	100	142	110	29	13	22	0.181	-2.464	3.80804e-10	3.89108e-09	down	chr2	21915220	21918086	+	Cg2g016470.1	--	--	hypothetical protein CUMW_224830 [Citrus unshiu]	--	SubName: Full=Uncharacterized protein {ECO:0000313|EMBL:GAY63353.1};	--	--	--
Cg2g016480	2.94	3.47	4.46	0	0	0	65	73	100	0	0	0	0.002	-8.75	3.24633e-12	4.21202e-11	down	chr2	21921199	21922076	+	Cg2g016480.1	--	K19825 2-alkenal reductase (NADP+) [EC:1.3.1.102] | (RefSeq) 2-alkenal reductase (NADP(+)-dependent) (A)	hypothetical protein CUMW_224720 [Citrus unshiu]	RecName: Full=2-alkenal reductase (NADP(+)-dependent); EC=1.3.1.102 {ECO:0000269|PubMed:17945329, ECO:0000269|Ref.3, ECO:0000269|Ref.4}; AltName: Full=Alkenal double bound reductase; AltName: Full=Allylic alcohol dehydrogenase 1 {ECO:0000303|PubMed:11117876}; Short=allyl-ADH1 {ECO:0000303|PubMed:11117876}; AltName: Full=Flavin-free double bond reductase {ECO:0000303|Ref.4}; Short=NtDBR; AltName: …	SubName: Full=Uncharacterized protein {ECO:0000313|EMBL:GAY63336.1};	Predicted NAD-dependent oxidoreductase	GO:0016491,oxidoreductase activity	Zinc-binding dehydrogenase
Cg2g016490	0.91	1.09	1.37	0.39	0.24	0.23	28	32	43	11	7	7	0.243	-2.038	0.000414438	0.00164975	down	chr2	21922980	21924997	+	Cg2g016490.1	--	K19825 2-alkenal reductase (NADP+) [EC:1.3.1.102] | (RefSeq) 2-alkenal reductase (NADP(+)-dependent) (A)	PREDICTED: 2-alkenal reductase (NADP(+)-dependent)-like [Citrus sinensis]	RecName: Full=(+)-pulegone reductase; EC=1.3.1.81;	SubName: Full=Uncharacterized protein {ECO:0000313|EMBL:KDO41286.1};	Predicted NAD-dependent oxidoreductase	GO:0005737,cytoplasm; GO:0052579,(+)-pulegone reductase, (+)-isomenthone as substrate, activity; GO:0052580,(+)-pulegone reductase, (-)-menthone as substrate, activity; GO:0070402,NADPH binding; GO:0042214,terpene metabolic process; GO:0016114,terpenoid biosynthetic process	Zinc-binding dehydrogenase
Cg2g016500	0.56	0.95	1.03	2.2	1.9	2.22	28	45	52	101	88	110	2.391	1.257	0.000221304	0.000939448	up	chr2	21925051	21931671	+	Cg2g016500.1	--	K19825 2-alkenal reductase (NADP+) [EC:1.3.1.102] | (RefSeq) 2-alkenal reductase (NADP(+)-dependent)-like (A)	hypothetical protein CUMW_224820 [Citrus unshiu]	RecName: Full=NADP-dependent alkenal double bond reductase P2; EC=1.3.1.74;	SubName: Full=Uncharacterized protein {ECO:0000313|EMBL:GAY63350.1};	Predicted NAD-dependent oxidoreductase	GO:0005829,cytosol; GO:0005886,plasma membrane; GO:0032440,2-alkenal reductase [NAD(P)] activity; GO:0006979,response to oxidative stress	Zinc-binding dehydrogenase
Cg2g016510	27.18	22.87	33.83	8.02	8.93	9.17	331	265	417	90	101	111	0.298	-1.744	4.30714e-14	6.70086e-13	down	chr2	21932528	21933639	+	Cg2g016510.1	--	--	hypothetical protein CUMW_224840 [Citrus unshiu]	--	SubName: Full=Uncharacterized protein {ECO:0000313|EMBL:GAY63354.1};	--	--	--
Cg2g016530	24.09	32.16	17.79	11.76	9.3	10.39	329	418	246	148	118	141	0.408	-1.294	4.98354e-07	3.40292e-06	down	chr2	21945894	21946302	-	Cg2g016530.1	--	--	--	--	--	--	--	--
Cg2g016540	31.58	33.34	30.69	0	0	0	1247	1253	1227	0	0	0	0	-12.723	7.29011e-27	2.91706e-25	down	chr2	21949762	21952580	+	Cg2g016540.1	--	K19825 2-alkenal reductase (NADP+) [EC:1.3.1.102] | (RefSeq) 2-alkenal reductase (NADP(+)-dependent) (A)	PREDICTED: 2-alkenal reductase (NADP(+)-dependent)-like [Citrus sinensis]	RecName: Full=2-alkenal reductase (NADP(+)-dependent); EC=1.3.1.102 {ECO:0000269|PubMed:17945329, ECO:0000269|Ref.3, ECO:0000269|Ref.4}; AltName: Full=Alkenal double bound reductase; AltName: Full=Allylic alcohol dehydrogenase 1 {ECO:0000303|PubMed:11117876}; Short=allyl-ADH1 {ECO:0000303|PubMed:11117876}; AltName: Full=Flavin-free double bond reductase {ECO:0000303|Ref.4}; Short=NtDBR; AltName: …	SubName: Full=Uncharacterized protein {ECO:0000313|EMBL:GAY63336.1};	Predicted NAD-dependent oxidoreductase	GO:0016491,oxidoreductase activity	N-terminal domain of oxidoreductase
Cg2g016550	80.38	77.06	79.74	4.91	7.52	8.17	1634	1491	1641	92	142	165	0.083	-3.582	2.41703e-79	6.90821e-77	down	chr2	21952634	21953326	+	Cg2g016550.1	--	K19825 2-alkenal reductase (NADP+) [EC:1.3.1.102] | (RefSeq) 2-alkenal reductase (NADP(+)-dependent) (A)	hypothetical protein CUMW_263580 [Citrus unshiu]	RecName: Full=2-alkenal reductase (NADP(+)-dependent); EC=1.3.1.102 {ECO:0000269|PubMed:17945329, ECO:0000269|Ref.3, ECO:0000269|Ref.4}; AltName: Full=Alkenal double bound reductase; AltName: Full=Allylic alcohol dehydrogenase 1 {ECO:0000303|PubMed:11117876}; Short=allyl-ADH1 {ECO:0000303|PubMed:11117876}; AltName: Full=Flavin-free double bond reductase {ECO:0000303|Ref.4}; Short=NtDBR; AltName: …	SubName: Full=Zinc-binding dehydrogenase family protein {ECO:0000313|EMBL:JAV45544.1}; Flags: Fragment;	Predicted NAD-dependent oxidoreductase	GO:0016491,oxidoreductase activity	Zinc-binding dehydrogenase
Cg2g016560	61.15	50.05	46.16	0.97	2.28	2.38	751	585	574	11	26	29	0.034	-4.86	1.03162e-61	1.79476e-59	down	chr2	21954228	21955042	+	Cg2g016560.1	--	--	hypothetical protein CISIN_1g040551mg, partial [Citrus sinensis]	--	SubName: Full=Uncharacterized protein {ECO:0000313|EMBL:KDO37815.1}; Flags: Fragment;	--	--	--
Cg2g016570	34.53	41.35	26.72	3.84	1.27	2.77	351	400	275	36	12	28	0.074	-3.762	1.0609e-26	4.20304e-25	down	chr2	21958688	21959948	+	Cg2g016570.1	--	--	hypothetical protein CUMW_224870, partial [Citrus unshiu]	--	SubName: Full=Uncharacterized protein {ECO:0000313|EMBL:GAY63357.1}; Flags: Fragment;	--	--	--
Cg2g016580	34.17	39.82	37.81	1.08	1.61	1.75	275	305	308	8	12	14	0.038	-4.709	5.06948e-47	5.07125e-45	down	chr2	21960635	21961019	-	Cg2g016580.1	--	--	hypothetical protein CISIN_1g045484mg [Citrus sinensis]	--	SubName: Full=Uncharacterized protein {ECO:0000313|EMBL:KDO38668.1};	--	GO:0005840,ribosome; GO:0003735,structural constituent of ribosome; GO:0006412,translation	--
Cg2g016620	0.9	0.17	1.82	0	0.13	0.04	45	8	92	0	6	2	0.056	-4.157	8.85986e-05	0.000412327	down	chr2	21979177	21980592	-	Cg2g016620.1	--	K13264 isoflavone 7-O-glucoside-6''-O-malonyltransferase [EC:2.3.1.115] | (RefSeq) AT133, GmAT133; malonyl-CoA:isoflavone 7-O-glucoside-6''-O-malonyltransferase (A)	hypothetical protein CICLE_v10020021mg [Citrus clementina]	RecName: Full=Malonyl-CoA:anthocyanidin 5-O-glucoside-6''-O-malonyltransferase; EC=2.3.1.-; AltName: Full=Anthocyanin 5-aromatic acyltransferase-like protein; Short=At5MAT;	SubName: Full=Uncharacterized protein {ECO:0000313|EMBL:ESR55362.1};	--	GO:0050736,O-malonyltransferase activity; GO:0009718,anthocyanin-containing compound biosynthetic process	Transferase family
Cg2g016630	76.35	83.4	74.23	187.17	186.04	169.87	4193	4359	4127	9470	9486	9270	2.225	1.154	5.78194e-40	4.39845e-38	up	chr2	21982358	21984806	-	Cg2g016630.1	--	K13691 pathogen-inducible salicylic acid glucosyltransferase [EC:2.4.1.-] | (RefSeq) UDP-glycosyltransferase 74F2-like (A)	hypothetical protein CUMW_224910 [Citrus unshiu]	RecName: Full=UDP-glycosyltransferase 74F1; EC=2.4.1.-; AltName: Full=Flavonol 7-O-glucosyltransferase;	SubName: Full=Uncharacterized protein {ECO:0000313|EMBL:GAY63363.1};	UDP-glucuronosyl and UDP-glucosyl transferase	GO:0043231,intracellular membrane-bounded organelle; GO:0080043,quercetin 3-O-glucosyltransferase activity; GO:0008152,metabolic process	UDP-glucoronosyl and UDP-glucosyl transferase
Cg2g016670	7.01	6.86	6.98	0.72	0.68	0.83	718	669	724	68	65	84	0.103	-3.284	1.36656e-80	4.14255e-78	down	chr2	22056912	22256637	+	Cg2g016670.1	--	K04733 interleukin-1 receptor-associated kinase 4 [EC:2.7.11.1] | (RefSeq) MDIS1-interacting receptor like kinase 2-like (A)	hypothetical protein CICLE_v10023662mg [Citrus clementina]	RecName: Full=MDIS1-interacting receptor like kinase 2 {ECO:0000303|PubMed:26863186}; Short=AtMIK2 {ECO:0000303|PubMed:26863186}; AltName: Full=Probable LRR receptor-like serine/threonine-protein kinase At4g08850; EC=2.7.11.1 {ECO:0000305}; Flags: Precursor;	SubName: Full=Uncharacterized protein {ECO:0000313|EMBL:ESR55366.1};	--	GO:0016021,integral component of membrane; GO:0016020,membrane; GO:0005886,plasma membrane; GO:0009506,plasmodesma; GO:0090406,pollen tube; GO:0005524,ATP binding; GO:0004674,protein serine/threonine kinase activity	Protein kinase domain
Cg2g016720	0.53	0.87	1.12	4.02	4.56	5.93	14	22	30	98	112	156	5.533	2.468	2.06379e-10	2.17089e-09	up	chr2	22283586	22284525	+	Cg2g016720.1	--	K04733 interleukin-1 receptor-associated kinase 4 [EC:2.7.11.1] | (RefSeq) MDIS1-interacting receptor like kinase 2-like (A)	PREDICTED: probable LRR receptor-like serine/threonine-protein kinase At4g08850 [Citrus sinensis]	RecName: Full=MDIS1-interacting receptor like kinase 2 {ECO:0000303|PubMed:26863186}; Short=AtMIK2 {ECO:0000303|PubMed:26863186}; AltName: Full=Probable LRR receptor-like serine/threonine-protein kinase At4g08850; EC=2.7.11.1 {ECO:0000305}; Flags: Precursor;	SubName: Full=Uncharacterized protein {ECO:0000313|EMBL:GAY32773.1};	--	GO:0016021,integral component of membrane; GO:0016020,membrane; GO:0005886,plasma membrane; GO:0009506,plasmodesma; GO:0090406,pollen tube; GO:0005524,ATP binding; GO:0004674,protein serine/threonine kinase activity	Leucine rich repeat
Cg2g016780	3.36	2.68	5.93	1.67	1.83	1.83	404	306	722	185	204	219	0.427	-1.229	2.93701e-05	0.000149518	down	chr2	22350104	22356103	-	Cg2g016780.1	--	K02184 formin 2 | (RefSeq) formin-like protein 1 (A)	PREDICTED: formin-like protein 2 [Citrus sinensis]	RecName: Full=Formin-like protein 1; AltName: Full=OsFH1; Flags: Precursor;	RecName: Full=Formin-like protein {ECO:0000256|RuleBase:RU361260};	Rho GTPase effector BNI1 and related formins	GO:0016021,integral component of membrane	Formin Homology 2 Domain
Cg2g016860	0	0	0	0.19	0.3	0.05	0	0	0	7	11	2	36.641	5.195	0.00773114	0.0220055	up	chr2	22453920	22455176	-	Cg2g016860.1	--	K19613 leucine-rich repeat protein SHOC2 | (RefSeq) hypothetical protein (A)	PREDICTED: disease resistance protein RPP4-like [Citrus sinensis]	RecName: Full=TMV resistance protein N;	SubName: Full=Uncharacterized protein {ECO:0000313|EMBL:ESR55387.1};	--	GO:0005737,cytoplasm; GO:0043531,ADP binding; GO:0005524,ATP binding; GO:0009626,plant-type hypersensitive response; GO:0007165,signal transduction	Leucine rich repeat
Cg2g016920	0	0	0	0.44	0.5	0.28	0	0	0	13	15	9	67.311	6.073	0.000120366	0.000545081	up	chr2	22608678	22610309	-	Cg2g016920.1	--	K20604 mitogen-activated protein kinase kinase 9 [EC:2.7.12.2] | (RefSeq) mitogen-activated protein kinase kinase 9-like (A)	hypothetical protein CUMW_247680 [Citrus unshiu]	RecName: Full=Mitogen-activated protein kinase kinase 9; Short=AtMKK9; Short=MAP kinase kinase 9; EC=2.7.12.2;	SubName: Full=Uncharacterized protein {ECO:0000313|EMBL:GAY66307.1};	Mitogen-activated protein kinase kinase (MAP2K)	GO:0005737,cytoplasm; GO:0005634,nucleus; GO:0005524,ATP binding; GO:0004708,MAP kinase kinase activity; GO:0030295,protein kinase activator activity; GO:0004674,protein serine/threonine kinase activity; GO:0010120,camalexin biosynthetic process; GO:0009693,ethylene biosynthetic process; GO:0009873,ethylene-activated signaling pathway; GO:0010150,leaf senescence; GO:0045893,positive regulation of…	Protein kinase domain
Cg2g016960	0	0.05	0.05	12.81	9.51	11.36	0	1	1	250	187	239	337.554	8.399	1.72021e-15	3.13159e-14	up	chr2	22701129	22701820	-	Cg2g016960.1	--	K20604 mitogen-activated protein kinase kinase 9 [EC:2.7.12.2] | (RefSeq) mitogen-activated protein kinase kinase 9 (A)	hypothetical protein CICLE_v10024591mg, partial [Citrus clementina]	RecName: Full=Mitogen-activated protein kinase kinase 7; Short=AtMKK7; Short=MAP kinase kinase 7; EC=2.7.12.2; AltName: Full=Protein BUSHY AND DWARF 1;	SubName: Full=Uncharacterized protein {ECO:0000313|EMBL:ESR55396.1}; Flags: Fragment;	Mitogen-activated protein kinase kinase (MAP2K)	GO:0005737,cytoplasm; GO:0005524,ATP binding; GO:0016301,kinase activity; GO:0004708,MAP kinase kinase activity; GO:0004674,protein serine/threonine kinase activity; GO:0009926,auxin polar transport; GO:0042742,defense response to bacterium; GO:0002229,defense response to oomycetes; GO:0007346,regulation of mitotic cell cycle; GO:0031098,stress-activated protein kinase signaling cascade; GO:00098…	Protein kinase domain
Cg2g016970	0	0	0	6.61	7.9	8.95	0	0	0	78	94	114	516.673	9.013	3.87046e-13	5.49583e-12	up	chr2	22701841	22702897	-	Cg2g016970.1	--	--	PREDICTED: mitogen-activated protein kinase kinase 9-like [Citrus sinensis]	--	SubName: Full=Uncharacterized protein {ECO:0000313|EMBL:KDO37132.1}; Flags: Fragment;	--	GO:0005524,ATP binding; GO:0004674,protein serine/threonine kinase activity	--
Cg2g016980	0	0	0	34.75	34.27	35.73	0	0	0	1139	1132	1263	6394.95	12.643	1.54301e-26	6.02948e-25	up	chr2	22709363	22711236	-	Cg2g016980.1	--	K16226 disease resistance protein RPS4 | (RefSeq) hypothetical protein (A)	hypothetical protein CISIN_1g022917mg [Citrus sinensis]	RecName: Full=Disease resistance-like protein DSC1 {ECO:0000305}; AltName: Full=Protein DOMINANT SUPPRESSOR OF CAMTA3 NUMBER 1 {ECO:0000303|PubMed:28407487};	SubName: Full=Uncharacterized protein {ECO:0000313|EMBL:KDO36381.1};	--	GO:0043531,ADP binding; GO:0005524,ATP binding; GO:0042742,defense response to bacterium; GO:0009626,plant-type hypersensitive response; GO:0007165,signal transduction	Cell-wall adhesin ligand-binding C-terminal
Cg2g016990	0	0	0	46.08	42.78	45.07	0	0	0	436	408	460	2360.04	11.205	5.98794e-21	1.65699e-19	up	chr2	22733409	22734229	+	Cg2g016990.1	--	--	hypothetical protein CUMW_234460 [Citrus unshiu]	RecName: Full=Probable disease resistance protein RPP1 {ECO:0000305}; AltName: Full=Protein RECOGNITION OF PERONOSPORA PARASITICA 1 {ECO:0000305};	SubName: Full=Uncharacterized protein {ECO:0000313|EMBL:GAY64558.1};	--	GO:0005789,endoplasmic reticulum membrane; GO:0000139,Golgi membrane; GO:0005886,plasma membrane; GO:0043531,ADP binding; GO:0005524,ATP binding; GO:0030275,LRR domain binding; GO:0006952,defense response; GO:0009817,defense response to fungus, incompatible interaction; GO:0002239,response to oomycetes; GO:0007165,signal transduction	--
Cg2g017060	0.78	0.66	1.03	2.37	3.03	2.37	53	43	71	149	192	161	3.015	1.592	3.14327e-08	2.55432e-07	up	chr2	22801372	22803706	-	Cg2g017060.1	--	K12373 hexosaminidase [EC:3.2.1.52] | (RefSeq) beta-hexosaminidase 2-like (A)	PREDICTED: beta-hexosaminidase 2-like [Citrus sinensis]	RecName: Full=Beta-hexosaminidase 2; EC=3.2.1.52; AltName: Full=Beta-GlcNAcase 2; AltName: Full=Beta-N-acetylhexosaminidase 2; AltName: Full=Beta-hexosaminidase 3; Short=AtHEX3; AltName: Full=N-acetyl-beta-glucosaminidase 2; Flags: Precursor;	RecName: Full=Beta-hexosaminidase {ECO:0000256|PIRNR:PIRNR001093}; EC=3.2.1.52 {ECO:0000256|PIRNR:PIRNR001093};	Beta-N-acetylhexosaminidase	GO:0005886,plasma membrane; GO:0004563,beta-N-acetylhexosaminidase activity; GO:0015929,hexosaminidase activity; GO:0102148,N-acetyl-beta-D-galactosaminidase activity; GO:0035251,UDP-glucosyltransferase activity; GO:0005975,carbohydrate metabolic process	--
Cg2g017090	12.72	9.28	17.16	43.64	17.48	35.48	886	615	1210	2801	1131	2456	2.358	1.238	6.57245e-05	0.000313382	up	chr2	22817654	22820279	-	Cg2g017090.1	--	K12373 hexosaminidase [EC:3.2.1.52] | (RefSeq) beta-hexosaminidase 2-like (A)	PREDICTED: beta-hexosaminidase 2-like [Citrus sinensis]	RecName: Full=Beta-hexosaminidase 2; EC=3.2.1.52; AltName: Full=Beta-GlcNAcase 2; AltName: Full=Beta-N-acetylhexosaminidase 2; AltName: Full=Beta-hexosaminidase 3; Short=AtHEX3; AltName: Full=N-acetyl-beta-glucosaminidase 2; Flags: Precursor;	RecName: Full=Beta-hexosaminidase {ECO:0000256|PIRNR:PIRNR001093}; EC=3.2.1.52 {ECO:0000256|PIRNR:PIRNR001093};	Beta-N-acetylhexosaminidase	GO:0005886,plasma membrane; GO:0004563,beta-N-acetylhexosaminidase activity; GO:0015929,hexosaminidase activity; GO:0102148,N-acetyl-beta-D-galactosaminidase activity; GO:0035251,UDP-glucosyltransferase activity; GO:0005975,carbohydrate metabolic process	--
Cg2g017110	0.24	0.3	0.1	0.02	0.03	0	15	18	6	1	2	0	0.077	-3.7	0.00384525	0.0119963	down	chr2	22828520	22831545	+	Cg2g017110.1	--	K08592 sentrin-specific protease 1 [EC:3.4.22.68] | (RefSeq) ubiquitin-like-specific protease ESD4 (A)	hypothetical protein CUMW_138470 [Citrus unshiu]	--	SubName: Full=Uncharacterized protein {ECO:0000313|EMBL:GAY51985.1};	--	--	Ulp1 protease family, C-terminal catalytic domain
Cg2g017140	7.12	9.28	7.63	2.68	2.42	2.23	664	824	721	230	210	207	0.293	-1.773	1.38626e-27	5.77809e-26	down	chr2	22901330	22994728	+	Cg2g017140.1	--	K02932 large subunit ribosomal protein L5e | (RefSeq) hypothetical protein (A)	probable phosphoinositide phosphatase SAC9 isoform X2 [Durio zibethinus]	RecName: Full=Probable phosphoinositide phosphatase SAC9; Short=AtSAC9; EC=3.1.3.-; AltName: Full=Protein SUPPRESSOR OF ACTIN 9; AltName: Full=SAC domain protein 9;	SubName: Full=Uncharacterized protein {ECO:0000313|EMBL:GAY67667.1};	Putative phosphoinositide phosphatase	GO:0042578,phosphoric ester hydrolase activity	--
Cg2g017150	11.6	13.69	11.22	3.95	3.52	6.84	430	483	421	135	121	252	0.378	-1.405	2.48149e-07	1.76932e-06	down	chr2	22996913	22998061	-	Cg2g017150.1	--	K19613 leucine-rich repeat protein SHOC2 | (RefSeq) hypothetical protein (A)	PREDICTED: disease resistance protein TAO1-like isoform X2 [Citrus sinensis]	RecName: Full=Disease resistance-like protein DSC1 {ECO:0000305}; AltName: Full=Protein DOMINANT SUPPRESSOR OF CAMTA3 NUMBER 1 {ECO:0000303|PubMed:28407487};	SubName: Full=Uncharacterized protein {ECO:0000313|EMBL:GAY44838.1};	--	GO:0043531,ADP binding; GO:0005524,ATP binding; GO:0042742,defense response to bacterium; GO:0009626,plant-type hypersensitive response; GO:0007165,signal transduction	--
Cg2g017170	24.07	22	26.2	11.29	12.62	11.42	1692	1472	1865	731	824	798	0.468	-1.094	2.64146e-18	5.93128e-17	down	chr2	23021558	23024864	+	Cg2g017170.1	--	K02932 large subunit ribosomal protein L5e | (RefSeq) hypothetical protein (A)	PREDICTED: probable phosphoinositide phosphatase SAC9 [Citrus sinensis]	RecName: Full=Probable phosphoinositide phosphatase SAC9; Short=AtSAC9; EC=3.1.3.-; AltName: Full=Protein SUPPRESSOR OF ACTIN 9; AltName: Full=SAC domain protein 9;	SubName: Full=SacI homology domain-containing protein / WW domain-containing protein {ECO:0000313|EMBL:JAV45543.1}; Flags: Fragment;	Putative phosphoinositide phosphatase	GO:0042578,phosphoric ester hydrolase activity	--
[truncated: 2,916 more rows]

## Sheet: Table S4
Table S4 GO enrichment analysis of differentially expressed genes.
Ontology	ID	Description	GeneRatio	BgRatio	pvalue	p.adjust	qvalue	geneID	Count	up	down
[truncated: 2,829 more rows]

## Sheet: Table S5
Table S5 Differentially expressed genes related to flower development.
	fpkm	fpkm	fpkm	fpkm	fpkm	fpkm
[truncated: 178 more rows]

## Sheet: TableS6
Table S6 DEGs-enriched KEGG pathways.
[truncated: 135 more rows]

## Sheet: Table S7
Table S7 Heatmap of DEGs in the most abundant KEGG pathway terms.
[truncated: 48 more rows]

[truncated: 6 more sheets: Table S8, Table S9, Table S10, Table S11, Table S12, Table S13]
